# Supplementary material for: Global trends in antibiotic consumption during 2016–2023 and future projections through 2030
Source: Proc Natl Acad Sci U S A. 2024 Nov 18;121(49):e2411919121. doi: 10.1073/pnas.2411919121 (PMC11626136; doi:10.1073/pnas.2411919121)
Supplement: Supplementary file 2 — Dataset S01 (XLSX) [file pnas.2411919121.sd01.xlsx]

## Sheet: Sheet1
	Antibiotic Consumption in DDDs, by country, year, and antibiotic class
	Country	Class	2016	2017	2018	2019	2020	2021	2022	2023
	ALGERIA	TOTAL	4.60201e+08	4.83338e+08	5.6393e+08	4.61337e+08	5.04492e+08	5.54936e+08	6.16875e+08	5.70172e+08
	ALGERIA	Aminoglycosides	2.10397e+06	2.48133e+06	3.493e+06	3.65281e+06	3.19209e+06	2.39572e+06	2.66662e+06	3056753
	ALGERIA	Broad Spectrum Penicillins	2.88366e+08	3.16422e+08	3.70821e+08	278638676	2.79699e+08	3.36731e+08	4.07546e+08	3.71571e+08
	ALGERIA	Cephalosporins	5.89282e+07	5.43271e+07	5.83561e+07	6.32861e+07	6.37735e+07	6.13497e+07	6.31003e+07	6.90055e+07
	ALGERIA	Chloramphenicol And Combinations	1898.67	1522.67	866.667	205.333	0	0	0	0
	ALGERIA	Fluoroquinolones	8.2293e+06	9.43316e+06	1.15496e+07	9.9033e+06	1.39129e+07	1.88408e+07	1.43549e+07	1.35865e+07
	ALGERIA	Macrolides And Similar Types	4.83935e+07	4.85872e+07	6.68247e+07	6.03226e+07	1.01684e+08	9.46051e+07	8.09484e+07	6.8609e+07
	ALGERIA	Medium And Narrow Spectrum Penicillins	1.5847e+07	1.13582e+07	1.10931e+07	1.03327e+07	8.59164e+06	7.53573e+06	8.02829e+06	8.41241e+06
	ALGERIA	Other Antibacterials	3.97556e+06	4.62849e+06	5.24734e+06	5.30166e+06	5.31885e+06	4.53656e+06	4.63602e+06	5.24759e+06
	ALGERIA	Tetracyclines And Combinations	2.5867e+07	2.73252e+07	28180597	23283397	23323040	22766480	28550322	24030706
	ALGERIA	Trimethoprim And Similar Formulations	8.488e+06	8.77409e+06	8.36398e+06	6.61571e+06	4.9969e+06	6.17499e+06	7.04432e+06	6.65229e+06
	ARGENTINA	TOTAL	2.47841e+08	2.42701e+08	2.24207e+08	2.14597e+08	1.58684e+08	1.90034e+08	2.50577e+08	2.19712e+08
	ARGENTINA	Aminoglycosides	184632	198269	180764	171493	151092	119340	75413	75874.2
	ARGENTINA	Broad Spectrum Penicillins	1.34656e+08	1.33845e+08	1.24733e+08	1.21773e+08	8.32933e+07	1.00151e+08	1.44146e+08	1.2682e+08
	ARGENTINA	Cephalosporins	1.71744e+07	1.69568e+07	1.5663e+07	1.39279e+07	1.22421e+07	1.28449e+07	1.31156e+07	1.27675e+07
	ARGENTINA	Chloramphenicol And Combinations	148.333	122.667	0	0	0	0	0	0
	ARGENTINA	Fluoroquinolones	2.9395e+07	2.79623e+07	2.59641e+07	2.41552e+07	2.03563e+07	2.30621e+07	2.49884e+07	2.33726e+07
	ARGENTINA	Glycopeptide Antibact.	11538.1	9538.85	7763.3	6088.95	5132.7	6811.75	5745.65	10936.3
	ARGENTINA	Glycylcycline	120	255	375	410	365	1885	330	460
	ARGENTINA	Lipopeptides	603.571	364.286	312.5	476.786	598.214	1785.71	1425	1857.14
	ARGENTINA	Macrolides And Similar Types	4.58967e+07	4.22279e+07	3.60808e+07	3.43393e+07	2.40919e+07	3.2699e+07	4.69519e+07	3.5341e+07
	ARGENTINA	Medium And Narrow Spectrum Penicillins	2.33845e+06	2.31683e+06	2.5465e+06	1.84676e+06	1.05516e+06	892350	1.20576e+06	1.55077e+06
	ARGENTINA	Monobactams	109	96	93.5	80.75	45.25	144	182.75	166.25
	ARGENTINA	Oxazolidinones	5225	3620	5295	6010	4080.5	8055	8680	9451
	ARGENTINA	Penems And Carbapenems	43067.4	40983.1	33744.5	29237.1	31081.5	28420.9	26138.4	22222.6
	ARGENTINA	Phosphonics	31193.7	18463.7	16874.4	11894.7	5826	323.333	613.333	546.667
	ARGENTINA	Polymyxins	9.30556	0	0	0	0	0	0	0
	ARGENTINA	Rifampicin/Rifamycin	513208	490782	498657	491065	372773	330028	328815	320182
	ARGENTINA	Tetracyclines And Combinations	1.09731e+07	1.13992e+07	1.14026e+07	1.12886e+07	1.12473e+07	1.36948e+07	1.29086e+07	1.22498e+07
	ARGENTINA	Trimethoprim And Similar Formulations	6.6178e+06	7.23076e+06	7.07327e+06	6.54913e+06	5.82732e+06	6.19311e+06	6813279	7.16849e+06
	AUSTRALIA	TOTAL	2.22411e+08	2.10114e+08	2.12026e+08	2.21134e+08	1.79548e+08	1.75091e+08	2.12621e+08	2.06336e+08
	AUSTRALIA	Aminoglycosides	2.12738e+06	1.97603e+06	2.15464e+06	2.31179e+06	1.92099e+06	1.94736e+06	1.83237e+06	1.84159e+06
	AUSTRALIA	Broad Spectrum Penicillins	7.98833e+07	7.43787e+07	7.41248e+07	7.89855e+07	5.70364e+07	5.69133e+07	7.69186e+07	7.52079e+07
	AUSTRALIA	Cephalosporins	3.58241e+07	3.32038e+07	3.48312e+07	3.65109e+07	3.2581e+07	3.1536e+07	3.72123e+07	3.4026e+07
	AUSTRALIA	Fluoroquinolones	5.37364e+06	5.09546e+06	5.3262e+06	5.28805e+06	4.93746e+06	4.77637e+06	4.87481e+06	4.82924e+06
	AUSTRALIA	Glycopeptide Antibact.	478532	429999	457504	446848	451184	399434	437485	438521
	AUSTRALIA	Glycylcycline	4655	4595	4835	4360	4645	3845	4425	4765
	AUSTRALIA	Lipopeptides	23905	34871.8	44529.3	48828.6	42585.7	47770	58654.3	71207.9
	AUSTRALIA	Macrolides And Similar Types	2.88467e+07	2.5869e+07	2.40508e+07	2.44983e+07	1.72846e+07	1.52978e+07	1.9079e+07	1.7282e+07
	AUSTRALIA	Medium And Narrow Spectrum Penicillins	1.53111e+07	1.50119e+07	1.5112e+07	1.39715e+07	1.27765e+07	1.26092e+07	1.35476e+07	1.43507e+07
	AUSTRALIA	Monobactams	7212.75	6541	7205.5	6474.65	6587.75	5037.75	5370.65	4971.6
	AUSTRALIA	Other Antibacterials	244824	224832	206334	192690	179454	163782	140934	132228
	AUSTRALIA	Oxazolidinones	27167.5	27852.5	30772	39975.5	38461	35437	34655	49110.5
	AUSTRALIA	Penems And Carbapenems	250250	231362	233857	236125	264343	244197	245985	250333
	AUSTRALIA	Tetracyclines And Combinations	44049497	4.35547e+07	4.55813e+07	48709736	41806577	40975450	48132784	4.7568e+07
	AUSTRALIA	Trimethoprim And Similar Formulations	9.95917e+06	1.00643e+07	9.85975e+06	9.88295e+06	1.02169e+07	1.01363e+07	1.00956e+07	1.02791e+07
	AUSTRIA	TOTAL	5.13058e+07	5.0314e+07	5.11072e+07	4.9669e+07	3.99544e+07	3.69425e+07	4.80025e+07	5.60264e+07
	AUSTRIA	Aminoglycosides	436485	420887	272231	334765	293431	269015	148700	236467
	AUSTRIA	Broad Spectrum Penicillins	1.92797e+07	1.93735e+07	1.98153e+07	2.04071e+07	1.65186e+07	1.59294e+07	2.07428e+07	2.63018e+07
	AUSTRIA	Cephalosporins	6.7879e+06	6.74439e+06	6.98428e+06	7.0088e+06	5.45937e+06	5.11743e+06	5.93707e+06	6.72574e+06
	AUSTRIA	Chloramphenicol And Combinations	1.06667	0.1	0	0	0	0	0	0
	AUSTRIA	Fluoroquinolones	5.4785e+06	5.18374e+06	4.95829e+06	3.36301e+06	2.61714e+06	2.35614e+06	2.76727e+06	2.79862e+06
	AUSTRIA	Glycopeptide Antibact.	88882.2	89178.8	95056.3	72862.8	73495.7	81458.5	74819.5	73640.2
	AUSTRIA	Glycylcycline	21150	22725	20351	16101	18000	20038	17220	16925
	AUSTRIA	Lipopeptides	25073.2	34011.8	46707.5	61380.4	67272.5	76336.1	82797.1	84387.1
	AUSTRIA	Macrolides And Similar Types	1.0158e+07	9.50806e+06	9.64823e+06	9.38039e+06	6.59413e+06	5.83046e+06	9.09822e+06	1.05982e+07
	AUSTRIA	Medium And Narrow Spectrum Penicillins	3.51064e+06	3.41673e+06	3.46003e+06	3.46906e+06	2.49735e+06	2.29353e+06	3.21963e+06	3.21327e+06
	AUSTRIA	Monobactams	6183.8	5541.72	7841.25	7623.62	7571.05	9380.68	7500.75	8248.45
	AUSTRIA	Other Antibacterials	108857	95737.5	86415.9	81549.2	70045.1	65478.5	58474.9	58523.7
	AUSTRIA	Oxazolidinones	106294	107088	127031	133112	119240	141448	146948	153124
	AUSTRIA	Penems And Carbapenems	342634	339850	382651	401686	373628	394188	368176	410368
	AUSTRIA	Phosphonics	57390.4	106069	92596.6	73317.6	115518	126446	118199	124822
	AUSTRIA	Rifampicin/Rifamycin	15630	10050	10110	6300	6900	11310	9720	6240
	AUSTRIA	Tetracyclines And Combinations	3.81845e+06	3.79321e+06	4.14084e+06	3.85952e+06	4.17915e+06	3.26331e+06	4.07528e+06	4.23567e+06
	AUSTRIA	Trimethoprim And Similar Formulations	1.06395e+06	1.06321e+06	959269	992387	943556	957132	1.12968e+06	980415
	BELARUS	TOTAL	7.03514e+07	7.49765e+07	7.61665e+07	7.40505e+07	9.99477e+07	7.59898e+07	6.42391e+07	6.28014e+07
	BELARUS	Aminoglycosides	998337	876853	593033	677708	505346	387491	445566	332855
	BELARUS	Broad Spectrum Penicillins	2.4872e+07	3.03141e+07	3.12155e+07	3.18507e+07	4.03549e+07	3.495e+07	3.26565e+07	3.15652e+07
	BELARUS	Cephalosporins	1.06215e+07	9.28713e+06	9.6257e+06	9.95657e+06	1.38513e+07	1.03791e+07	8.89569e+06	8.48841e+06
	BELARUS	Chloramphenicol And Combinations	273346	251141	230788	208132	188468	146058	137200	122115
	BELARUS	Fluoroquinolones	1.05649e+07	1.11115e+07	1.17112e+07	1.06072e+07	12624457	8.56121e+06	5.97634e+06	5.60242e+06
	BELARUS	Glycopeptide Antibact.	118707	123487	116844	122863	164661	156688	165641	133430
	BELARUS	Glycylcycline	4075	4490	6150	8420	11465	15165	19980	22718
	BELARUS	Lipopeptides	1782.14	2469.64	2448.21	1258.93	832.143	2278.57	3417.86	1023.21
	BELARUS	Macrolides And Similar Types	1.05844e+07	1.12741e+07	1.12152e+07	1.06773e+07	2.12698e+07	1.22641e+07	8.14971e+06	7.46931e+06
	BELARUS	Medium And Narrow Spectrum Penicillins	86653.8	86766.8	64604.6	66018.7	48594.2	43133.8	39934.7	41763.3
	BELARUS	Monobactams	0	0	0	0	0	0	0	1074
	BELARUS	Oxazolidinones	130111	100393	406526	255060	185956	353295	189010	123818
	BELARUS	Penems And Carbapenems	445114	552766	651724	499175	776006	671877	631921	477793
	BELARUS	Phosphonics	0	0	0	0	0	0	0	8394.6
	BELARUS	Rifampicin/Rifamycin	549415	367895	366030	148910	173615	202360	219835	336048
	BELARUS	Tetracyclines And Combinations	10643414	10190881	9479141	8569743	9434472	7540199	6393177	7765997
	BELARUS	Trimethoprim And Similar Formulations	457737	432474	481541	401419	357854	316862	315221	309043
	BELGIUM	TOTAL	1.09072e+08	1.07074e+08	1.04174e+08	1.01387e+08	7.67487e+07	7.68205e+07	9.66869e+07	1.03691e+08
	BELGIUM	Aminoglycosides	190707	172636	182767	172860	106576	89040.8	89890.8	97772.9
	BELGIUM	Broad Spectrum Penicillins	5.72102e+07	5.78596e+07	5.75431e+07	5.48066e+07	3.91225e+07	3.96348e+07	5.40568e+07	5.74284e+07
	BELGIUM	Carbenicillin And Similar Types	83820.4	88480.3	101513	117931	85105.6	86698.5	86212.2	91408.9
	BELGIUM	Cephalosporins	8.25293e+06	7.90197e+06	8.21422e+06	8.46384e+06	5.90799e+06	5.50048e+06	6.55212e+06	6.32676e+06
	BELGIUM	Chloramphenicol And Combinations	50803.8	49855.3	48025.7	46663.8	28407.1	27580.3	35798.8	35862.7
	BELGIUM	Fluoroquinolones	1.32683e+07	1.1984e+07	9.35183e+06	8.1088e+06	7.34434e+06	7.27084e+06	8.08851e+06	8.08467e+06
	BELGIUM	Glycopeptide Antibact.	176726	172259	183015	210053	169134	176112	164448	167425
	BELGIUM	Glycylcycline	10356	11193	10739	12856	6800	6620	5718	6855
	BELGIUM	Macrolides And Similar Types	1.81665e+07	1.73703e+07	1.72981e+07	1.73682e+07	1.32783e+07	1.25521e+07	1.60546e+07	1.85743e+07
	BELGIUM	Medium And Narrow Spectrum Penicillins	1.7711e+06	1.75364e+06	1.91441e+06	2.01132e+06	1.68053e+06	1.87181e+06	2.11525e+06	2.48487e+06
	BELGIUM	Monobactams	91796.8	97029.1	124752	150973	34051	38413.3	38473.2	37797.4
	BELGIUM	Other Antibacterials	1208.67	367.733	0	0	0	0	0	0
	BELGIUM	Oxazolidinones	22106.5	19555.5	31061.7	27931.6	21668	22811.8	25287.2	25780.6
	BELGIUM	Penems And Carbapenems	220633	234541	242637	266214	197728	194872	188021	184494
	BELGIUM	Phosphonics	10.55	5.9375	0	0	0	0	0	0
	BELGIUM	Rifampicin/Rifamycin	21181.7	22050.8	21239.2	22224.2	14709.2	17606.7	22203.3	20726.7
	BELGIUM	Tetracyclines And Combinations	8.28412e+06	8.10981e+06	7.54633e+06	8.10207e+06	6.90467e+06	7.63027e+06	7.19057e+06	7.6789e+06
	BELGIUM	Trimethoprim And Similar Formulations	1.24972e+06	1.22654e+06	1.36034e+06	1.49839e+06	1846217	1.70053e+06	1.97296e+06	2.44519e+06
	BRAZIL	TOTAL	1.00687e+09	1.13427e+09	1.19373e+09	1.25703e+09	1.26169e+09	1.23984e+09	1.468e+09	1.46623e+09
	BRAZIL	Aminoglycosides	3.79626e+06	5.19831e+06	9.15414e+06	8.03197e+06	5.73113e+06	7.05595e+06	9.24471e+06	7.48147e+06
	BRAZIL	Broad Spectrum Penicillins	3.55119e+08	3.91501e+08	4.10303e+08	4.47375e+08	3.37004e+08	3.5067e+08	4.8944e+08	5.21819e+08
	BRAZIL	Cephalosporins	1.10533e+08	1.28521e+08	1.29089e+08	1.56403e+08	1.60559e+08	1.40547e+08	1.56357e+08	1.85407e+08
	BRAZIL	Chloramphenicol And Combinations	413718	476488	220110	192427	141273	64030	61133.3	38413.3
	BRAZIL	Fluoroquinolones	2.22907e+08	2.48643e+08	2.60903e+08	2.64876e+08	2.17145e+08	2.11987e+08	2.32165e+08	2.35259e+08
	BRAZIL	Glycopeptide Antibact.	2.0723e+06	2.00521e+06	2.80764e+06	3.50821e+06	3.92362e+06	4.73571e+06	3.77518e+06	3633304
	BRAZIL	Glycylcycline	208125	197375	204715	225670	234615	411870	221660	209915
	BRAZIL	Lipopeptides	375011	432768	447975	477377	448057	472216	479305	463141
	BRAZIL	Macrolides And Similar Types	1.82676e+08	2.1429e+08	2.33565e+08	2.22108e+08	3.81318e+08	3.54227e+08	3.64857e+08	2.90977e+08
	BRAZIL	Medium And Narrow Spectrum Penicillins	8.58757e+06	9.05082e+06	9.82275e+06	1.10628e+07	8.50287e+06	9.65914e+06	1.14696e+07	1.25378e+07
	BRAZIL	Monobactams	13943	7451	9843.5	7909.75	11880.5	17274.2	17888.8	35712.5
	BRAZIL	Oxazolidinones	407060	335470	326932	297864	356782	629810	489396	736852
	BRAZIL	Penems And Carbapenems	3.21961e+06	2.77137e+06	4.18595e+06	5.1994e+06	4.03765e+06	5.02467e+06	4.16665e+06	4.09825e+06
	BRAZIL	Rifampicin/Rifamycin	458403	367776	517174	375978	284139	391779	396216	385197
	BRAZIL	Tetracyclines And Combinations	6.79828e+07	8.24426e+07	8.57651e+07	8.66515e+07	9.41155e+07	1.08924e+08	1.32834e+08	1.40664e+08
	BRAZIL	Trimethoprim And Similar Formulations	48097060	4.80254e+07	46407772	50239896	47876702	45018678	6.20268e+07	6.24867e+07
	BULGARIA	TOTAL	6.07113e+07	5.99305e+07	6.32059e+07	6.21214e+07	6.64292e+07	6.90179e+07	7.25442e+07	7.06273e+07
	BULGARIA	Aminoglycosides	1.06448e+06	1.03225e+06	1.07415e+06	1.01763e+06	1.36998e+06	963992	859253	908803
	BULGARIA	Broad Spectrum Penicillins	1.65591e+07	1.64929e+07	1.74771e+07	1.72282e+07	1.50753e+07	1.53291e+07	1.87347e+07	1.90128e+07
	BULGARIA	Cephalosporins	1.53108e+07	1.51793e+07	1.63366e+07	1.57837e+07	1.43878e+07	1.63491e+07	1.85795e+07	1.97673e+07
	BULGARIA	Chloramphenicol And Combinations	96943.3	89450	82518.3	82080	80256.7	77080	75326.7	70081.7
	BULGARIA	Fluoroquinolones	8.20973e+06	8.20426e+06	8.32988e+06	8.17544e+06	9.48677e+06	1.12898e+07	9.33045e+06	8.1891e+06
	BULGARIA	Glycopeptide Antibact.	49361.4	60343.6	70185.4	58809.9	46060.4	42467.4	28833.3	28478.8
	BULGARIA	Glycylcycline	734	891	1069	1530	2639	5405	4710	8095
	BULGARIA	Macrolides And Similar Types	1.16459e+07	1.14329e+07	1.22879e+07	1.23359e+07	1.78369e+07	1.56545e+07	1.59566e+07	1.40608e+07
	BULGARIA	Medium And Narrow Spectrum Penicillins	394123	324122	350786	302302	56747.5	8647.82	4201.64	7122.5
	BULGARIA	Oxazolidinones	3275.5	4600.5	5944.5	6166.5	10829.5	18233.5	15670	17025
	BULGARIA	Penems And Carbapenems	76418.5	87096.5	113822	125667	235257	367720	157977	144483
	BULGARIA	Rifampicin/Rifamycin	458600	366950	316200	323650	170650	163200	253250	246750
	BULGARIA	Tetracyclines And Combinations	4767139	4536402	4499046	4654296	6039594	7.05715e+06	6.50863e+06	6.26991e+06
	BULGARIA	Trimethoprim And Similar Formulations	2.07471e+06	2.11902e+06	2.2607e+06	2.02602e+06	1.63044e+06	1.69151e+06	2.03504e+06	1.89657e+06
	CANADA	TOTAL	2.43253e+08	2.42742e+08	2.36657e+08	2.12876e+08	1.72644e+08	1.64096e+08	1.9637e+08	2.09056e+08
	CANADA	Aminoglycosides	1.01796e+06	1.0882e+06	990415	947716	926355	855625	731702	738048
	CANADA	Broad Spectrum Penicillins	6.96103e+07	7.22606e+07	7.1492e+07	7.07668e+07	5.30243e+07	5.03649e+07	7.14575e+07	7.71461e+07
	CANADA	Cephalosporins	3.57664e+07	3.26225e+07	2.97014e+07	2.82272e+07	2.46542e+07	2.3309e+07	2.49288e+07	2.62714e+07
	CANADA	Chloramphenicol And Combinations	2193.33	666.667	1386.67	1406.67	676.667	1126.67	546.667	1046.67
	CANADA	Fluoroquinolones	27344344	2.39742e+07	2.2935e+07	1.97864e+07	1.63463e+07	15202171	1.59908e+07	1.57975e+07
	CANADA	Glycopeptide Antibact.	361409	417563	587446	591635	687840	640757	668976	748315
	CANADA	Glycylcycline	8085	8090	8830	9035	9955	9565	8920	10995
	CANADA	Lipopeptides	129911	145786	162404	210493	220998	246611	269550	293543
	CANADA	Macrolides And Similar Types	4.16699e+07	4.09744e+07	3.68271e+07	3.39803e+07	2.34429e+07	1.93979e+07	2.60004e+07	2.74612e+07
	CANADA	Medium And Narrow Spectrum Penicillins	5.57865e+06	5.22067e+06	5.30692e+06	4.75762e+06	3.66406e+06	3.04498e+06	3.53704e+06	3.57244e+06
	CANADA	Monobactams	4804.73	5599.53	5203.4	5734.97	6583.45	6486.35	5683.85	4546.63
	CANADA	Other Antibacterials	112934	116673	114069	113358	94310.1	90620.3	65583	59471.2
	CANADA	Oxazolidinones	60421.2	59541	66766.4	65875.3	60594.8	56388.7	56297.2	69038
	CANADA	Penems And Carbapenems	806163	1.06439e+06	904214	676825	671165	646251	604121	672921
	CANADA	Phosphonics	0	0	0	0	1987.98	3732.12	1983.6	2337.26
	CANADA	Rifampicin/Rifamycin	148700	141000	155600	194500	176100	183800	190500	226200
	CANADA	Tetracyclines And Combinations	3.80725e+07	40031381	45364618	43559274	40275997	41945711	43946826	47683415
	CANADA	Trimethoprim And Similar Formulations	2.25583e+07	2.4611e+07	2.20335e+07	8.98221e+06	8.38001e+06	8.09029e+06	7.90469e+06	8.29797e+06
	CENTRAL AMERICA	TOTAL	6.80395e+07	8.21758e+07	8.23602e+07	9.04353e+07	1.00462e+08	1.13034e+08	1.16452e+08	1.27659e+08
	CENTRAL AMERICA	Aminoglycosides	679869	672557	779278	526892	421041	539793	416804	335673
	CENTRAL AMERICA	Broad Spectrum Penicillins	1.99175e+07	2.64967e+07	2.76892e+07	3.32095e+07	3.5317e+07	3.90166e+07	4.73327e+07	5.47335e+07
	CENTRAL AMERICA	Cephalosporins	7.09276e+06	7.70963e+06	6.88502e+06	7.40159e+06	7.06285e+06	8.67155e+06	9.09505e+06	9.94069e+06
	CENTRAL AMERICA	Chloramphenicol And Combinations	61417	116323	96803.7	80957	35795	50266.7	23748.3	20783.3
	CENTRAL AMERICA	Fluoroquinolones	1.22851e+07	1.40892e+07	1.32363e+07	13995120	1.39987e+07	1.72779e+07	1.62211e+07	1.69291e+07
	CENTRAL AMERICA	Glycopeptide Antibact.	4635.9	4412.25	3746.85	4065.65	5936.4	15894.5	17782.9	19714.6
	CENTRAL AMERICA	Glycylcycline	2258	1992	2728	2033	2374	3337	1772	1878
	CENTRAL AMERICA	Macrolides And Similar Types	1.1304e+07	1.41255e+07	1.2576e+07	1.31977e+07	2.01968e+07	2.13192e+07	2.14782e+07	2.30923e+07
	CENTRAL AMERICA	Medium And Narrow Spectrum Penicillins	1.40793e+06	1.60377e+06	1.53204e+06	1.83532e+06	2.11621e+06	2.09876e+06	2.16221e+06	2.29571e+06
	CENTRAL AMERICA	Monobactams	232.5	40	617.5	22.5	605	2522.5	725	57.5
	CENTRAL AMERICA	Oxazolidinones	4242	3266	5685.5	8269	5602.5	7408.5	4442	5540.5
	CENTRAL AMERICA	Penems And Carbapenems	77637.3	68735.3	77849.3	87564.6	100982	131522	97819.4	106002
	CENTRAL AMERICA	Phosphonics	445246	395132	403738	460666	428901	464510	325080	348286
	CENTRAL AMERICA	Rifampicin/Rifamycin	4174	7904	2776	252	4407	10383	12165	13840
	CENTRAL AMERICA	Tetracyclines And Combinations	11068181	1.24075e+07	1.43951e+07	1.44533e+07	1.58376e+07	1.76273e+07	1.36949e+07	1.32438e+07
	CENTRAL AMERICA	Trimethoprim And Similar Formulations	3.68437e+06	4.47326e+06	4.67331e+06	5.17208e+06	4927533	5.79705e+06	5.56762e+06	6572339
	CHILE	TOTAL	6.803e+07	6.94617e+07	7.12142e+07	7.12708e+07	5.77197e+07	7.31323e+07	8.81851e+07	8.79556e+07
	CHILE	Aminoglycosides	57933.7	52433.6	41748	40333.2	34115.8	47537.2	48055.3	49112.7
	CHILE	Broad Spectrum Penicillins	2.80022e+07	2.92919e+07	3.06651e+07	3.33183e+07	2.52176e+07	3.35925e+07	4.08807e+07	4.03112e+07
	CHILE	Cephalosporins	3.0429e+06	2.96916e+06	3.11193e+06	3.16177e+06	2.95851e+06	3.74508e+06	3.81691e+06	3.84704e+06
	CHILE	Chloramphenicol And Combinations	183.6	13.3333	0	0	0	1.66667	1.66667	0
	CHILE	Fluoroquinolones	9.3791e+06	9.83156e+06	1.02294e+07	1.02545e+07	8.43854e+06	9.3252e+06	9.31664e+06	1.07102e+07
	CHILE	Glycopeptide Antibact.	54.35	869	21	52.1	173.75	441.5	38.75	287.4
	CHILE	Glycylcycline	26	0	10	0	10	0	125	50
	CHILE	Lipopeptides	85.7143	76.7857	0	0	0	0	0	23.2143
	CHILE	Macrolides And Similar Types	1.69232e+07	1.6803e+07	1.67464e+07	1.6745e+07	1.2276e+07	1.56519e+07	2.41771e+07	2.33676e+07
	CHILE	Medium And Narrow Spectrum Penicillins	2.44223e+06	2.13855e+06	1.88644e+06	1.83143e+06	1.68224e+06	1.68957e+06	1.63952e+06	1.36775e+06
	CHILE	Monobactams	0	0	0	0	0	0	0	13.75
	CHILE	Oxazolidinones	562	510.5	350	380	445	1002.5	760.5	415
	CHILE	Penems And Carbapenems	2797.05	2653.05	2488.15	1796.65	90.3	53.25	99.1	299.8
	CHILE	Tetracyclines And Combinations	6.89338e+06	7.24265e+06	7.40785e+06	4.74876e+06	6.00802e+06	7.86031e+06	7.4866e+06	7.69493e+06
	CHILE	Trimethoprim And Similar Formulations	1.2853e+06	1.12834e+06	1.1225e+06	1.16846e+06	1.10396e+06	1.21879e+06	818599	606806
	CHINA	TOTAL	1.74647e+09	1.78438e+09	1.81326e+09	2.14555e+09	1.70635e+09	1.95705e+09	2.02634e+09	2.21731e+09
	CHINA	Aminoglycosides	5.21918e+07	5.09209e+07	4.51847e+07	4.56735e+07	3.42476e+07	3.37588e+07	2.98513e+07	3.13621e+07
	CHINA	Broad Spectrum Penicillins	1.85369e+08	1.91337e+08	2.01979e+08	2.52618e+08	2.05057e+08	2.42523e+08	2.6592e+08	2.47246e+08
	CHINA	Carbenicillin And Similar Types	2.61275e+06	2.71657e+06	2.92074e+06	2.89726e+06	676963	694434	599537	751815
	CHINA	Cephalosporins	6.94508e+08	6.96774e+08	6.9345e+08	7.98249e+08	6.25708e+08	6.74705e+08	6.53994e+08	6.97442e+08
	CHINA	Chloramphenicol And Combinations	984479	1.2809e+06	644298	498977	263087	192843	749141	702685
	CHINA	Fluoroquinolones	4.12374e+08	4.18613e+08	4.38422e+08	5.28411e+08	4.30204e+08	5.0465e+08	5.22801e+08	6.15254e+08
	CHINA	Glycopeptide Antibact.	3.5081e+06	3.75779e+06	3.96679e+06	4530652	4.5239e+06	4.95186e+06	5.18131e+06	5.56775e+06
	CHINA	Glycylcycline	366700	594501	1099776	1724132	1908265	2237103	2309661	2922784
	CHINA	Lipopeptides	15414.3	23742.9	54573.2	99817.9	114573	151077	153681	151411
	CHINA	Macrolides And Similar Types	2.73905e+08	2.82937e+08	2.76639e+08	3.2068e+08	2.14539e+08	2.49067e+08	2.61694e+08	2.73381e+08
	CHINA	Medium And Narrow Spectrum Penicillins	1.92553e+07	1.93152e+07	1.85027e+07	2.0683e+07	1.94824e+07	2.88991e+07	3.76736e+07	5.24649e+07
	CHINA	Monobactams	6.17054e+06	4.77899e+06	2.97206e+06	2692991	1.4602e+06	1.21169e+06	847200	966690
	CHINA	Other Antibacterials	967510	880015	809501	862761	818420	924970	838343	1.21346e+06
	CHINA	Oxazolidinones	4.26534e+06	1.08602e+07	1.9143e+07	26743812	2.58297e+07	3.26015e+07	47928585	57135804
	CHINA	Penems And Carbapenems	1.86896e+07	2.02345e+07	2.15093e+07	2.47612e+07	2.34189e+07	2.58726e+07	2.68876e+07	3.1629e+07
	CHINA	Phosphonics	1.83981e+06	1.57585e+06	1.58071e+06	1.84457e+06	1.69418e+06	1.92298e+06	3.87754e+06	6.56533e+06
	CHINA	Rifampicin/Rifamycin	1.43321e+06	1.20576e+06	1.07241e+06	723548	508736	540882	469462	497118
	CHINA	Tetracyclines And Combinations	6.26595e+07	7.1338e+07	7.78408e+07	1.05412e+08	1.10097e+08	1.44794e+08	156878162	1.83521e+08
	CHINA	Trimethoprim And Similar Formulations	5.35138e+06	5232865	5.47176e+06	6.4481e+06	5799867	7.35086e+06	7.68935e+06	8535797
	COLOMBIA	TOTAL	1.35385e+08	1.45013e+08	1.54568e+08	1.69378e+08	1.7818e+08	2.04983e+08	2.15286e+08	1.82866e+08
	COLOMBIA	Aminoglycosides	1.76582e+06	1.69815e+06	1.8499e+06	1.85963e+06	1.87141e+06	2.04258e+06	2.01411e+06	1.61957e+06
	COLOMBIA	Broad Spectrum Penicillins	4.92497e+07	5.31471e+07	5.69196e+07	6.54215e+07	6.04947e+07	6.65082e+07	8.05827e+07	6.92364e+07
	COLOMBIA	Cephalosporins	1.27637e+07	1.36024e+07	1.4232e+07	1.5266e+07	1.54975e+07	1.76882e+07	1.81759e+07	1.6878e+07
	COLOMBIA	Chloramphenicol And Combinations	336896	353154	339887	348608	413821	432067	409596	353912
	COLOMBIA	Fluoroquinolones	1.83266e+07	1.93091e+07	2.0295e+07	2.21455e+07	2.11394e+07	2.32028e+07	2.21644e+07	1.99615e+07
	COLOMBIA	Glycopeptide Antibact.	885.15	1459.65	567.1	252.75	247.05	602.25	825.2	716.05
	COLOMBIA	Glycylcycline	635	380	250	85	0	20	5	0
	COLOMBIA	Macrolides And Similar Types	2.73679e+07	3.11956e+07	3.32735e+07	3.48278e+07	4.98229e+07	6.71279e+07	6.40256e+07	4.90449e+07
	COLOMBIA	Medium And Narrow Spectrum Penicillins	5.78481e+06	5.89498e+06	5.71878e+06	5.65275e+06	5.59152e+06	5.06335e+06	4.79675e+06	4.21417e+06
	COLOMBIA	Monobactams	116.75	50	1182.25	1632.5	0.75	7.5	0	22.5
	COLOMBIA	Other Antibacterials	13032	12032	13868	5543	533	2	0	0
	COLOMBIA	Oxazolidinones	503.5	402.5	1005.5	1022.5	858	876	1429.5	2060
	COLOMBIA	Penems And Carbapenems	5386.28	7601.6	3446.65	1742.95	1118.2	6233.15	5175.75	3773.35
	COLOMBIA	Phosphonics	1805.3	4381.13	4679.17	9510.17	9223.37	12367.2	15066.7	12727.1
	COLOMBIA	Rifampicin/Rifamycin	266890	250690	293710	336130	379230	389130	333000	181690
	COLOMBIA	Tetracyclines And Combinations	1.2643e+07	1.34992e+07	1.47247e+07	1.58252e+07	1.64385e+07	1.56185e+07	1.52983e+07	1.4496e+07
	COLOMBIA	Trimethoprim And Similar Formulations	6856807	6.03644e+06	6.89565e+06	7.67526e+06	6.51867e+06	6.89012e+06	7463264	6.86017e+06
	CROATIA	TOTAL	3.25774e+07	3.33644e+07	3.41238e+07	3.38743e+07	2.81562e+07	2.93561e+07	3.37273e+07	3.63795e+07
	CROATIA	Aminoglycosides	240420	237856	227482	229992	183697	171877	207194	171597
	CROATIA	Broad Spectrum Penicillins	1.55697e+07	1.62756e+07	1.67353e+07	1.69924e+07	1.32661e+07	1.38797e+07	1.65019e+07	1.80562e+07
	CROATIA	Cephalosporins	4.84491e+06	5.15006e+06	5.30907e+06	5.31744e+06	4.52451e+06	4.56155e+06	5.11782e+06	5.7964e+06
	CROATIA	Fluoroquinolones	3.01732e+06	3.04518e+06	3.16901e+06	2.8112e+06	2.57606e+06	2.6889e+06	2.73841e+06	2.81501e+06
	CROATIA	Glycopeptide Antibact.	61508.2	70462.3	74168.4	81738.1	77273.4	100022	76039.6	50965.1
	CROATIA	Glycylcycline	1070	960	1075	905	960	1045	1385	875
	CROATIA	Lipopeptides	0	0	0	0	45.7143	177.143	275	1358.21
	CROATIA	Macrolides And Similar Types	4.77908e+06	4.90029e+06	5.00577e+06	5.02825e+06	4.63986e+06	5.05415e+06	6.11713e+06	6.34214e+06
	CROATIA	Medium And Narrow Spectrum Penicillins	1.03864e+06	819787	778256	722159	478395	312824	468904	448655
	CROATIA	Oxazolidinones	15723	18209.5	21874	27991	29540	34570	40985	46510
	CROATIA	Penems And Carbapenems	121388	146782	143629	155211	167311	179711	78811	22287.6
	CROATIA	Phosphonics	1054.4	5860.68	5087.48	7393.99	8639.48	17689.7	16040.1	14990
	CROATIA	Rifampicin/Rifamycin	171976	168046	162340	154394	125914	105870	134810	172396
	CROATIA	Tetracyclines And Combinations	2091522	2.08144e+06	2082037	1950177	1728885	1905175	1875453	2.06246e+06
	CROATIA	Trimethoprim And Similar Formulations	623070	443849	408656	395035	349039	342868	352109	377633
	CZECH REPUBLIC	TOTAL	6.61147e+07	6.95426e+07	7.01436e+07	6.68062e+07	5.39015e+07	5.22643e+07	6.63842e+07	7.25407e+07
	CZECH REPUBLIC	Aminoglycosides	422785	502026	513942	505038	475548	439932	431380	423299
	CZECH REPUBLIC	Broad Spectrum Penicillins	1.84141e+07	2.10102e+07	2.03897e+07	1.98845e+07	1.73603e+07	1.70035e+07	2.11583e+07	2.29663e+07
	CZECH REPUBLIC	Cephalosporins	9.39011e+06	1.05075e+07	1.15931e+07	1.06865e+07	7.90213e+06	7.87318e+06	1.00987e+07	1.24364e+07
	CZECH REPUBLIC	Chloramphenicol And Combinations	9787.4	9370.67	9552.67	9957.73	7901.13	8173.2	6986.93	6698.53
	CZECH REPUBLIC	Fluoroquinolones	4.23813e+06	3.91368e+06	3.4559e+06	2830326	2.41225e+06	2.47256e+06	2.64544e+06	2.20234e+06
	CZECH REPUBLIC	Glycopeptide Antibact.	92012.3	87903.1	92053.6	108742	105332	141135	122980	118837
	CZECH REPUBLIC	Glycylcycline	18010	20705	25870	28665	33230	44805	42140	47085
	CZECH REPUBLIC	Lipopeptides	0	0	0	0	0	0	957.5	2356.43
	CZECH REPUBLIC	Macrolides And Similar Types	1.35175e+07	1.44173e+07	1.44122e+07	1.36595e+07	1.02842e+07	1.05168e+07	1.48655e+07	1.49241e+07
	CZECH REPUBLIC	Medium And Narrow Spectrum Penicillins	7.05247e+06	6.75931e+06	6.8615e+06	6.73936e+06	4.06047e+06	3.82486e+06	5.67382e+06	8.10298e+06
	CZECH REPUBLIC	Oxazolidinones	28834	33956.5	43374	53665	59822.5	85188	88692	104525
	CZECH REPUBLIC	Penems And Carbapenems	262558	310669	354095	381162	397335	460065	431091	446534
	CZECH REPUBLIC	Phosphonics	0	0	0	0	0	0	6548.26	12575.9
	CZECH REPUBLIC	Rifampicin/Rifamycin	254550	248725	257800	262800	232975	213375	243900	258334
	CZECH REPUBLIC	Tetracyclines And Combinations	8740624	8150696	8651664	8305070	7624843	6407629	7285636	7089377
	CZECH REPUBLIC	Trimethoprim And Similar Formulations	3.67317e+06	3.57061e+06	3.48282e+06	3.35091e+06	2.94519e+06	2.77313e+06	3.28212e+06	3.39889e+06
	DENMARK	TOTAL	3.54874e+07	3.4454e+07	3.33303e+07	3.23976e+07	2.92547e+07	2.93321e+07	3.07002e+07	3.43109e+07
	DENMARK	Aminoglycosides	155000	189047	175444	177714	176377	161732	147237	173176
	DENMARK	Broad Spectrum Penicillins	5.65944e+06	5.25535e+06	5.01081e+06	4.94172e+06	4.17861e+06	4.32211e+06	4.64544e+06	4.98013e+06
	DENMARK	Cephalosporins	627195	695181	601293	550751	507948	502140	497135	467548
	DENMARK	Fluoroquinolones	1.60662e+06	1.4815e+06	1.41197e+06	1.30383e+06	1.14597e+06	1.10915e+06	1.13188e+06	1.15505e+06
	DENMARK	Glycopeptide Antibact.	48622.3	53881	16994.1	6406.25	4479.45	1165	1013.83	746.5
	DENMARK	Glycylcycline	1355	875	1615	670	880	795	590	565
	DENMARK	Lipopeptides	1975.36	3615.71	5773.57	2428.57	3339.64	4407.86	4130	3455.71
	DENMARK	Macrolides And Similar Types	4.02276e+06	3.63925e+06	3.43912e+06	3.33214e+06	2.57571e+06	2.41621e+06	2.60959e+06	2.88816e+06
	DENMARK	Medium And Narrow Spectrum Penicillins	1.84994e+07	1.85464e+07	1.82396e+07	1.7554e+07	1.60665e+07	1.63252e+07	1.71228e+07	1.98125e+07
	DENMARK	Monobactams	612.325	589.75	552.1	489.375	492.325	440.5	374.175	279.85
	DENMARK	Other Antibacterials	19277	14134	13351.7	10242	9213.33	6478.93	5952.33	6155.67
	DENMARK	Oxazolidinones	17562	16154	22558	26363	16415	20635	21495	21315
	DENMARK	Penems And Carbapenems	135014	144313	133123	134335	129940	118875	125376	107738
	DENMARK	Phosphonics	0	0	49.425	63.6917	184.513	154.863	187.812	187.813
	DENMARK	Tetracyclines And Combinations	3.48835e+06	3.20848e+06	3.11081e+06	3.37016e+06	3.48341e+06	3.41595e+06	3.51031e+06	3.77315e+06
	DENMARK	Trimethoprim And Similar Formulations	1.20419e+06	1.20527e+06	1.1472e+06	986340	955258	926572	876655	920802
	ECUADOR	TOTAL	2.49926e+08	2.74207e+08	2.68179e+08	2.56932e+08	1.89795e+08	1.72712e+08	3.11656e+08	3.47916e+08
	ECUADOR	Aminoglycosides	2.96169e+06	2.95291e+06	2.98079e+06	2.91843e+06	3.19996e+06	3.22814e+06	3.56544e+06	3.10487e+06
	ECUADOR	Broad Spectrum Penicillins	3.26862e+07	3.32563e+07	3.44912e+07	3.39496e+07	3.28554e+07	3.51719e+07	4.8545e+07	4.54978e+07
	ECUADOR	Cephalosporins	1.35057e+07	1.41173e+07	1.44303e+07	1.36904e+07	1.35114e+07	1.42473e+07	1.77104e+07	1.79416e+07
	ECUADOR	Chloramphenicol And Combinations	669081	663427	752446	815735	931438	1.07212e+06	963614	602639
	ECUADOR	Fluoroquinolones	1.19515e+07	1.17624e+07	1.1578e+07	1.16083e+07	12041858	1.31468e+07	12089313	1.17921e+07
	ECUADOR	Glycopeptide Antibact.	2683.6	4330.15	5982.85	12068.4	5838	4712.65	3777.05	7129.55
	ECUADOR	Glycylcycline	3760	2185	1370	630	1269	1267	315	424
	ECUADOR	Macrolides And Similar Types	1.68765e+08	1.91789e+08	1.84233e+08	1.74377e+08	1.07658e+08	8.75616e+07	2.09875e+08	2.49048e+08
	ECUADOR	Medium And Narrow Spectrum Penicillins	1.73615e+06	1.64694e+06	1.64668e+06	1.5682e+06	1.41973e+06	1.5479e+06	1.77425e+06	1.71736e+06
	ECUADOR	Monobactams	7.5	0	0	0	0	0	60	362.5
	ECUADOR	Oxazolidinones	2369.5	2373.5	5032.5	3240	2050.5	1528.5	1227.83	2162.5
	ECUADOR	Penems And Carbapenems	36669.3	43211.2	78948	38446.9	41438.1	70477.5	52130.3	39223.9
	ECUADOR	Phosphonics	304153	334711	323130	271552	224575	263142	271560	242676
	ECUADOR	Tetracyclines And Combinations	7.44511e+06	7.41098e+06	7.85803e+06	7.95891e+06	9.22358e+06	7.5088e+06	7.05741e+06	7.39455e+06
	ECUADOR	Trimethoprim And Similar Formulations	9.85543e+06	10220224	9.79378e+06	9718811	8678842	8.88598e+06	9.74602e+06	1.05248e+07
	EGYPT	TOTAL	9.86833e+08	8.70123e+08	1.03676e+09	1.18336e+09	1.20947e+09	1.3023e+09	1.32194e+09	1.26611e+09
	EGYPT	Aminoglycosides	5.18112e+06	4.58556e+06	5.16766e+06	5.78847e+06	4.82241e+06	4.51743e+06	4.37772e+06	4.69041e+06
	EGYPT	Broad Spectrum Penicillins	4.66544e+08	3.95156e+08	4.77666e+08	5.66547e+08	5.06947e+08	5.51983e+08	5.90007e+08	5.78271e+08
	EGYPT	Cephalosporins	1.76093e+08	1.45325e+08	1.58416e+08	1.67142e+08	1.43056e+08	1.47886e+08	1.4967e+08	1.21222e+08
	EGYPT	Chloramphenicol And Combinations	1.10145e+06	1.09604e+06	1.04282e+06	894788	501897	270136	282272	106314
	EGYPT	Fluoroquinolones	1.51884e+08	1.48967e+08	1.87842e+08	2.10407e+08	2.07378e+08	2.35926e+08	2.26685e+08	2.31062e+08
	EGYPT	Glycopeptide Antibact.	482104	708190	982999	599527	748327	700783	536375	795245
	EGYPT	Glycylcycline	28859.2	41713.5	70349.7	123091	112779	221459	286105	391099
	EGYPT	Lipopeptides	0	0	0	0	0	0	2105.36	29628.6
	EGYPT	Macrolides And Similar Types	9.84476e+07	8.40963e+07	1.0552e+08	1.23656e+08	2.38051e+08	2.53717e+08	2.42381e+08	2.22811e+08
	EGYPT	Medium And Narrow Spectrum Penicillins	1.12042e+06	923042	1.78001e+06	1.31618e+06	1.30718e+06	1.55138e+06	1.21651e+06	910201
	EGYPT	Monobactams	0	0	0	0	0	0	1264.25	14806.8
	EGYPT	Other Antibacterials	12142	10034	4282	132	0	458	258	58
	EGYPT	Oxazolidinones	3.90865e+06	5.89383e+06	8.33146e+06	10353067	1.4563e+07	1.51483e+07	1.44706e+07	1.37256e+07
	EGYPT	Penems And Carbapenems	1.15104e+06	1.65864e+06	1.42891e+06	1.61362e+06	1.8816e+06	2.75831e+06	2.63568e+06	2.60613e+06
	EGYPT	Rifampicin/Rifamycin	8.79069e+06	1.59555e+07	9.23932e+06	1.14181e+06	879236	525524	929207	694327
	EGYPT	Tetracyclines And Combinations	4.35483e+07	3.88691e+07	4.74661e+07	5.82136e+07	5.46845e+07	5.73674e+07	5.62494e+07	5.86103e+07
	EGYPT	Trimethoprim And Similar Formulations	2.85399e+07	2.68367e+07	3.18058e+07	3.55631e+07	3.45353e+07	2.97299e+07	3.22077e+07	3.01665e+07
	FINLAND	TOTAL	3.32465e+07	3.07216e+07	3.03033e+07	2.86143e+07	2.27872e+07	2.16827e+07	2.49002e+07	2.597e+07
	FINLAND	Aminoglycosides	33635.5	30588.1	33655.9	33167.2	30086.3	24882.2	19170.8	18672.4
	FINLAND	Broad Spectrum Penicillins	7.34136e+06	6.78858e+06	6.78026e+06	6.63935e+06	4.28731e+06	4.23749e+06	5.98057e+06	6.43118e+06
	FINLAND	Cephalosporins	6.02536e+06	5.60072e+06	5.90962e+06	5.46567e+06	4.74413e+06	4.59709e+06	4.73992e+06	4.50058e+06
	FINLAND	Fluoroquinolones	2.21808e+06	2.00346e+06	1.85917e+06	1.42191e+06	1.24507e+06	1.11413e+06	1.19729e+06	1.19198e+06
	FINLAND	Glycopeptide Antibact.	55193.6	60770.8	67150.7	45634.1	52816.8	57698.1	57603.5	27991.8
	FINLAND	Glycylcycline	4340	3650	4500	4145	2940	1960	2420	1665
	FINLAND	Lipopeptides	7667.14	6418.21	7916.79	7137.14	6661.43	8836.79	8045.36	7337.86
	FINLAND	Macrolides And Similar Types	2.07614e+06	1.7395e+06	1.6666e+06	1.49397e+06	1.09167e+06	979642	1.15158e+06	1.26144e+06
	FINLAND	Medium And Narrow Spectrum Penicillins	4.2715e+06	4.09731e+06	4.18311e+06	4.23786e+06	3.61573e+06	3.42096e+06	3.74632e+06	4.16359e+06
	FINLAND	Monobactams	540.75	534	498.5	470	368.75	563.25	524.25	576.75
	FINLAND	Other Antibacterials	4186.67	3100	2406.67	2243.33	263.333	0	0	0
	FINLAND	Oxazolidinones	18890	17480	18802	18445	17380	16110	16480	22240
	FINLAND	Penems And Carbapenems	134435	131947	118727	90591	42790.3	39574.9	95260.8	97992.3
	FINLAND	Phosphonics	0	0	191.112	220.775	181.212	180.138	388.8	128.5
	FINLAND	Tetracyclines And Combinations	7946863	7350967	6879622	6273633	5106646	4717472	5358467	5636770
	FINLAND	Trimethoprim And Similar Formulations	3.10829e+06	2.88659e+06	2.77111e+06	2.87986e+06	2.54321e+06	2.46606e+06	2.5262e+06	2.60788e+06
	FRANCE	TOTAL	7.24495e+08	6.85933e+08	6.81095e+08	6.72502e+08	5.55538e+08	5.77368e+08	6.43578e+08	6.15808e+08
	FRANCE	Aminoglycosides	4.76092e+06	4.26579e+06	3.48371e+06	2.83531e+06	2.33426e+06	2.26664e+06	2.18315e+06	2.24057e+06
	FRANCE	Broad Spectrum Penicillins	3.85132e+08	3.70069e+08	3.77736e+08	3.81379e+08	2.95542e+08	3.1557e+08	3.73837e+08	3.58882e+08
	FRANCE	Carbenicillin And Similar Types	9849.6	25227.4	65838.3	89067.1	61611.5	32144.7	38530	43710
	FRANCE	Cephalosporins	6.28673e+07	5.23043e+07	4.7411e+07	4.3241e+07	3.24573e+07	3.20184e+07	3.65603e+07	3.55562e+07
	FRANCE	Chloramphenicol And Combinations	5669	5404.87	5702.33	3561.27	1835.07	2910.93	2611.73	4144.2
	FRANCE	Fluoroquinolones	4.36475e+07	3.93535e+07	3.71338e+07	33184233	2.95842e+07	2.86991e+07	3.00205e+07	2.70574e+07
	FRANCE	Glycopeptide Antibact.	1.06838e+06	1.0465e+06	1.06154e+06	1.01734e+06	879531	755791	717324	729780
	FRANCE	Glycylcycline	16521	19035	23556	35396	27876	24716	13147	14469
	FRANCE	Lipopeptides	277885	310301	361547	519147	568451	818421	1.00197e+06	1.46318e+06
	FRANCE	Macrolides And Similar Types	1.00265e+08	9.31503e+07	8.8803e+07	8.42199e+07	7.56667e+07	7.49013e+07	8.27313e+07	7.07311e+07
	FRANCE	Medium And Narrow Spectrum Penicillins	1.04913e+07	1.12898e+07	1.19474e+07	1.26549e+07	1.30135e+07	1.23665e+07	1.26225e+07	1.22559e+07
	FRANCE	Monobactams	32575.2	40805.1	45074.3	55615.5	62297.6	65947	69917.4	73976.9
	FRANCE	Other Antibacterials	2.36051e+07	2.42962e+07	2.4748e+07	2.47448e+07	1.98377e+07	18774746	2.13912e+07	2.35562e+07
	FRANCE	Oxazolidinones	315354	376275	444225	514150	524770	531674	638723	735686
	FRANCE	Penems And Carbapenems	1.42143e+06	1.4079e+06	1.37469e+06	1.36355e+06	1.30106e+06	1.25903e+06	1.23419e+06	1.31112e+06
	FRANCE	Phosphonics	25834.6	23500.9	27073.9	27989.7	17358.7	21963.3	8048.36	15648.5
	FRANCE	Rifampicin/Rifamycin	0	0	0	0	48447.3	82142	12540.7	446
	FRANCE	Tetracyclines And Combinations	8.07065e+07	7.79539e+07	7.62604e+07	7.60549e+07	7.28697e+07	7.84008e+07	6.95671e+07	6.88473e+07
	FRANCE	Trimethoprim And Similar Formulations	9.84548e+06	9.99543e+06	1.01631e+07	1.05624e+07	1.07397e+07	10775830	1.09283e+07	1.22891e+07
	GERMANY	TOTAL	5.28072e+08	5.15747e+08	4.94696e+08	4.77625e+08	3.94301e+08	3.68524e+08	4.41687e+08	5.06077e+08
	GERMANY	Aminoglycosides	5.61841e+07	5.51336e+07	5.09536e+07	5.39923e+07	5.09354e+07	5.22879e+07	5.66604e+07	6.39992e+07
	GERMANY	Broad Spectrum Penicillins	1.18941e+08	1.24063e+08	1.31177e+08	1.37531e+08	1.14433e+08	1.11037e+08	1.46793e+08	1.76054e+08
	GERMANY	Carbenicillin And Similar Types	0	0	0	0	42.575	96.225	39	48.95
	GERMANY	Cephalosporins	1.23479e+08	1.17926e+08	1.06932e+08	1.00693e+08	7.59793e+07	6.63505e+07	8.09446e+07	9.6116e+07
	GERMANY	Fluoroquinolones	5.43469e+07	5.03113e+07	4.47636e+07	2.90344e+07	2.27105e+07	1.95751e+07	2.14243e+07	2.13722e+07
	GERMANY	Glycopeptide Antibact.	1.36286e+06	1.33536e+06	1.29123e+06	1.32765e+06	1.31992e+06	1.33628e+06	1.30087e+06	1.30159e+06
	GERMANY	Glycylcycline	121937	116545	101281	97103	91519	98336	91275	84464
	GERMANY	Lipopeptides	175056	196238	235328	273312	274913	342491	372945	402410
	GERMANY	Macrolides And Similar Types	7.66126e+07	7.30588e+07	6.79867e+07	6.28437e+07	4.75375e+07	4.18143e+07	5.25918e+07	6.40902e+07
	GERMANY	Medium And Narrow Spectrum Penicillins	2.21553e+07	2.186e+07	2.23434e+07	2.42805e+07	1.91987e+07	1.76752e+07	2.20286e+07	2.03984e+07
	GERMANY	Monobactams	9098.27	9786.5	9534.1	8944.5	9165.07	7530.98	6251.6	5955.35
	GERMANY	Other Antibacterials	82932.1	253710	138934	115648	92802.7	19646.1	9670.79	14302.6
	GERMANY	Oxazolidinones	782558	872990	911160	905178	946237	970989	984067	1.07041e+06
	GERMANY	Penems And Carbapenems	3.76676e+06	3.83547e+06	3.68334e+06	3.76303e+06	3.70687e+06	3.79111e+06	3.73468e+06	3.85158e+06
	GERMANY	Phosphonics	295220	354087	413564	484267	474738	507785	482614	511173
	GERMANY	Rifampicin/Rifamycin	199051	179555	166585	178115	148861	153535	130495	156169
	GERMANY	Tetracyclines And Combinations	5.51413e+07	5.16572e+07	4.91602e+07	4.56226e+07	4.20112e+07	3.70479e+07	39004434	4.25332e+07
	GERMANY	Trimethoprim And Similar Formulations	1.44159e+07	1.45826e+07	1.44289e+07	1.64744e+07	1.44308e+07	1.55082e+07	1.51271e+07	1.41162e+07
	GREECE	TOTAL	1.44132e+08	1.43671e+08	1.46285e+08	1.47289e+08	1.20862e+08	1.09739e+08	1.26297e+08	1.37248e+08
	GREECE	Aminoglycosides	186865	175790	179623	168818	187575	169092	163970	170714
	GREECE	Broad Spectrum Penicillins	4.97223e+07	4.98186e+07	5.22461e+07	5.30323e+07	4.36417e+07	3.88985e+07	4.53954e+07	4.96168e+07
	GREECE	Carbenicillin And Similar Types	0	3.09333	0	9.91333	0	0	0	1.91333
	GREECE	Cephalosporins	3.66224e+07	3.69043e+07	3.77552e+07	3.83739e+07	3.00681e+07	2.61913e+07	2.71133e+07	3.1181e+07
	GREECE	Chloramphenicol And Combinations	4.2	48.5333	7.93333	0	651.467	5.6	1.86667	2.33333
	GREECE	Fluoroquinolones	1.42076e+07	1.42641e+07	1.43188e+07	1.35257e+07	1.21806e+07	1.33501e+07	1.53823e+07	1.64103e+07
	GREECE	Glycopeptide Antibact.	17200.4	20650.4	20462.4	24536.7	28519.6	24591.5	29411.5	32920.5
	GREECE	Glycylcycline	670	1160	165	165	100	30	140	125
	GREECE	Lipopeptides	11282.9	14125.4	14034.3	10498.2	21738.6	24061.1	36567.1	44347.9
	GREECE	Macrolides And Similar Types	3.13727e+07	3.00467e+07	2.83973e+07	2.85186e+07	2.13445e+07	1.79582e+07	2.566e+07	2.6741e+07
	GREECE	Medium And Narrow Spectrum Penicillins	158669	142768	154061	124141	122700	100476	36082.2	30181.7
	GREECE	Monobactams	0	30.125	732.775	828.15	225.875	0	0	10.05
	GREECE	Other Antibacterials	70242	63320	44595	38937	26898	21748	17762	9582
	GREECE	Oxazolidinones	345	695	390	460	2505	4440	6281.5	7246
	GREECE	Penems And Carbapenems	21227.4	27933.3	32781.6	34073.9	33922.4	38055.7	45283.8	50817.4
	GREECE	Rifampicin/Rifamycin	47079	123598	177314	245171	240558	263527	292140	293394
	GREECE	Tetracyclines And Combinations	1.06837e+07	1.10125e+07	11794507	1.19783e+07	1.17238e+07	1.14899e+07	10880333	1.13854e+07
	GREECE	Trimethoprim And Similar Formulations	1009788	1.05505e+06	1148448	1.21229e+06	1.23814e+06	1.20538e+06	1.23839e+06	1.27389e+06
	HONG KONG	TOTAL	5.84997e+07	5.15634e+07	5.1208e+07	5.24814e+07	4.01271e+07	3.52179e+07	3.54233e+07	4.74516e+07
	HONG KONG	Aminoglycosides	122710	123385	123495	140965	93000.2	126769	108269	85039.4
	HONG KONG	Broad Spectrum Penicillins	2.7597e+07	2.40244e+07	2.56951e+07	2.65352e+07	2.06963e+07	1.86534e+07	1.92285e+07	2.63193e+07
	HONG KONG	Carbenicillin And Similar Types	0	0	0	0	204.24	331.58	331.58	110.52
	HONG KONG	Cephalosporins	8.5867e+06	7.19559e+06	7.03703e+06	6.7192e+06	4.03303e+06	2.69996e+06	3.92864e+06	4.71915e+06
	HONG KONG	Chloramphenicol And Combinations	155000	323750	0	0	0	0	0	0
	HONG KONG	Fluoroquinolones	4.64823e+06	5.08228e+06	4.30591e+06	4.42735e+06	4.22692e+06	3.24959e+06	3.1448e+06	4.01293e+06
	HONG KONG	Glycopeptide Antibact.	95717.3	94112.9	114908	125521	130659	151758	153864	172390
	HONG KONG	Glycylcycline	3845	3940	4075	3815	5330	5200	5260	5800
	HONG KONG	Lipopeptides	7567.86	9830.36	11101.8	13046.4	10748.2	12653.6	15650	19630.4
	HONG KONG	Macrolides And Similar Types	9.3294e+06	8.89317e+06	8.21171e+06	8.65845e+06	5.26224e+06	4.00279e+06	3.84059e+06	6.76109e+06
	HONG KONG	Medium And Narrow Spectrum Penicillins	2.43676e+06	1.32596e+06	486757	463317	407762	353925	285848	286463
	HONG KONG	Other Antibacterials	7360	8875	7793	1843.33	4816.67	5533.33	3950	4300
	HONG KONG	Oxazolidinones	20500	20910.5	22959	25261	21897.5	24220.5	23851	24269.5
	HONG KONG	Penems And Carbapenems	310284	341253	373884	412388	437230	499021	509261	605104
	HONG KONG	Rifampicin/Rifamycin	59785	377245	411575	549475	390750	387934	349960	446390
	HONG KONG	Tetracyclines And Combinations	4.48836e+06	3451615	3702841	4074258	3996478	4578999	3336648	3395359
	HONG KONG	Trimethoprim And Similar Formulations	630494	287035	698880	331291	409795	465806	487875	594290
	HUNGARY	TOTAL	5.8098e+07	5.87284e+07	5.90913e+07	5.74586e+07	4.38267e+07	4.6301e+07	5.57333e+07	5.46505e+07
	HUNGARY	Aminoglycosides	219167	214444	140888	154472	175636	143169	132439	182709
	HUNGARY	Broad Spectrum Penicillins	2.11753e+07	2.18923e+07	2.24021e+07	2.24016e+07	1.55804e+07	1.61894e+07	2.15045e+07	2.21637e+07
	HUNGARY	Cephalosporins	9.23193e+06	9.49453e+06	9.63946e+06	9.35429e+06	6.76768e+06	6.35643e+06	7.02225e+06	7.72265e+06
	HUNGARY	Fluoroquinolones	9.91207e+06	9.9313e+06	9.49053e+06	7.91613e+06	5.91309e+06	5.82041e+06	6.6587e+06	6.10501e+06
	HUNGARY	Glycopeptide Antibact.	75309	81696	84241.7	82988.9	86831.1	97452.3	96925.2	97064.2
	HUNGARY	Glycylcycline	4775	5430	5140	6320	7680	15775	11735	10890
	HUNGARY	Macrolides And Similar Types	1.05647e+07	1.04703e+07	1.05618e+07	1.04155e+07	8.5817e+06	1.08322e+07	1.38254e+07	1.21552e+07
	HUNGARY	Medium And Narrow Spectrum Penicillins	502262	488398	452642	430636	210648	155929	159301	63782.7
	HUNGARY	Monobactams	0	0	0	0	0	0	0	20
	HUNGARY	Oxazolidinones	798	2791	5273	4643.5	8707.5	11414	12803.5	18254.5
	HUNGARY	Penems And Carbapenems	252892	275564	302065	302913	380821	378804	314119	335779
	HUNGARY	Rifampicin/Rifamycin	0	0	0	0	0	0	150	360
	HUNGARY	Tetracyclines And Combinations	4.3799e+06	4.236e+06	4.39284e+06	4.76066e+06	4.7044e+06	4.92144e+06	4.43803e+06	4.26924e+06
	HUNGARY	Trimethoprim And Similar Formulations	1.77889e+06	1.63563e+06	1.6143e+06	1.6285e+06	1.40911e+06	1.37862e+06	1.55688e+06	1.52578e+06
	INDIA	TOTAL	7.23488e+09	7.12747e+09	7.46322e+09	7.51988e+09	6.90579e+09	8.10737e+09	7.84035e+09	7.90117e+09
	INDIA	Aminoglycosides	1.58472e+08	1.57175e+08	1.64763e+08	1.53764e+08	1.04897e+08	1.20887e+08	1.26794e+08	1.28885e+08
	INDIA	Broad Spectrum Penicillins	1.15719e+09	1.20379e+09	1.30867e+09	1.38998e+09	1.28644e+09	1403374553	1.52318e+09	1.54519e+09
	INDIA	Carbenicillin And Similar Types	10998.5	13284	22241.2	13005.8	7439.64	10548	12693.1	21106.3
	INDIA	Cephalosporins	2.85686e+09	2.75921e+09	3.0053e+09	3.03982e+09	2.53335e+09	3.00424e+09	3.02378e+09	3.13114e+09
	INDIA	Chloramphenicol And Combinations	2.29372e+07	18158284	1.87021e+07	1.86298e+07	1.6206e+07	21323470	1.29892e+07	1.34789e+07
	INDIA	Fluoroquinolones	1.07514e+09	1.03833e+09	1.0538e+09	1021112517	9.33427e+08	1.00602e+09	986541889	9.42903e+08
	INDIA	Glycopeptide Antibact.	1.37081e+06	1.32753e+06	1.49144e+06	1.66247e+06	1.53358e+06	2.00996e+06	1.63689e+06	1.94186e+06
	INDIA	Glycylcycline	169196	215025	264792	295716	232698	290297	246027	316166
	INDIA	Lipopeptides	10688.9	11823.9	8539.29	6730.36	5073.93	10452.5	5805.71	8067.86
	INDIA	Macrolides And Similar Types	9.43503e+08	9.91791e+08	1.09357e+09	1.18054e+09	1.33532e+09	1.65697e+09	1.47727e+09	1.45352e+09
	INDIA	Medium And Narrow Spectrum Penicillins	2.85449e+07	2.20974e+07	2.61786e+07	2.71806e+07	2.93028e+07	2.76529e+07	2.38443e+07	2.32967e+07
	INDIA	Monobactams	51026.3	54822.8	56887.8	48567.5	46534.8	77898.3	77980.6	121793
	INDIA	Other Antibacterials	7.57961e+07	8.57467e+07	7.46182e+07	1.68773e+07	5.75598e+06	5.40784e+06	2.99826e+06	2.16177e+06
	INDIA	Oxazolidinones	2.5999e+07	2.93456e+07	3.40847e+07	45733600	46353478	54355671	58118501	61944413
	INDIA	Penems And Carbapenems	9.83686e+06	1.13088e+07	1.41837e+07	1.64972e+07	1.74485e+07	2.48001e+07	2.44586e+07	2.84977e+07
	INDIA	Phosphonics	0	0	0	1782.67	794.667	2004	7592	2716
	INDIA	Rifampicin/Rifamycin	2.37181e+07	23277935	2.22924e+07	1.99672e+07	1.66392e+07	18143161	20762553	2.11278e+07
	INDIA	Tetracyclines And Combinations	5.88418e+08	5.62858e+08	5.2563e+08	4.88555e+08	4.47788e+08	6.51649e+08	4.52909e+08	4.52831e+08
	INDIA	Trimethoprim And Similar Formulations	266850650	2.22771e+08	1.19585e+08	99196903	1.31037e+08	110138594	1.04708e+08	93778850
	INDONESIA	TOTAL	1.00367e+09	1.10411e+09	1.33806e+09	1.10398e+09	9.5566e+08	1.18388e+09	1.43029e+09	1.26909e+09
	INDONESIA	Aminoglycosides	4.1462e+06	4.00429e+06	4.03031e+06	3.41403e+06	3.0657e+06	3.60582e+06	3.72963e+06	3.87818e+06
	INDONESIA	Broad Spectrum Penicillins	3.33039e+08	4.01339e+08	3.9601e+08	4.25427e+08	3.81843e+08	5.0221e+08	6.30521e+08	4.79492e+08
	INDONESIA	Carbenicillin And Similar Types	0	10.6667	0	0	0	0	0	0
	INDONESIA	Cephalosporins	1.47729e+08	2.06162e+08	2.312e+08	2.16379e+08	1.58093e+08	1.81031e+08	2.55791e+08	2.7762e+08
	INDONESIA	Chloramphenicol And Combinations	3.73326e+07	3.13936e+07	2.99619e+07	2.6325e+07	1.99017e+07	1.94199e+07	1.89988e+07	1.47801e+07
	INDONESIA	Fluoroquinolones	1.99146e+08	2.28983e+08	3.85965e+08	2.25687e+08	1.87552e+08	237269004	2.95056e+08	281823481
	INDONESIA	Glycopeptide Antibact.	36760.5	39352.7	41742.9	26284.7	24707.8	36401.9	34425.8	29092.9
	INDONESIA	Glycylcycline	30360	29820	23985	26790	29565	42635	29030	31125
	INDONESIA	Macrolides And Similar Types	6.42985e+07	6.78763e+07	1.36974e+08	6.71362e+07	7.88524e+07	1.14156e+08	8.86727e+07	7.90531e+07
	INDONESIA	Medium And Narrow Spectrum Penicillins	2.29837e+06	1.50468e+06	523109	400158	399121	399091	432912	375967
	INDONESIA	Monobactams	1294.5	863	770.75	72.5	436	1267	773.75	2001.5
	INDONESIA	Oxazolidinones	7649.5	8883	6794	6973	8670.5	10373	7204.5	7596.5
	INDONESIA	Penems And Carbapenems	1.47242e+06	1.32681e+06	1.83736e+06	1.43128e+06	1.70082e+06	2.63275e+06	2.05162e+06	2.484e+06
	INDONESIA	Phosphonics	144246	143338	138448	123207	121383	89338.4	76761.7	85711.7
	INDONESIA	Rifampicin/Rifamycin	479325	719000	2117600	981575	982250	921600	923225	555050
	INDONESIA	Tetracyclines And Combinations	1.27677e+08	1.30035e+08	1.23296e+08	1.10352e+08	101889412	99322963	103626265	105367283
	INDONESIA	Trimethoprim And Similar Formulations	85828343	3.05444e+07	25929869	26265683	2.1197e+07	2.27291e+07	3.03346e+07	23504869
	IRELAND	TOTAL	4.24763e+07	4.07729e+07	4.08916e+07	4.16565e+07	3.30666e+07	3.18247e+07	4.35101e+07	4.38784e+07
	IRELAND	Aminoglycosides	102941	111180	83200.6	73614.6	68738.7	66045.8	55171.3	54104.2
	IRELAND	Broad Spectrum Penicillins	1.79798e+07	1.65656e+07	1.70493e+07	1.76686e+07	1.21948e+07	1.21113e+07	1.95628e+07	2.00857e+07
	IRELAND	Cephalosporins	2.52385e+06	2.36907e+06	2.56483e+06	2.59663e+06	2.03862e+06	2.03529e+06	2.65626e+06	1.08413e+06
	IRELAND	Fluoroquinolones	1.71129e+06	1.5838e+06	1.52259e+06	1.12183e+06	888316	781594	829269	827485
	IRELAND	Glycopeptide Antibact.	2878.75	4312.9	3068.05	3799.2	1691.3	1382.95	1492.25	1306.35
	IRELAND	Glycylcycline	160	265	585	490	340	200	255	290
	IRELAND	Lipopeptides	1605.71	2088.93	3680	11176.1	10898.6	11654.6	15245	15025.4
	IRELAND	Macrolides And Similar Types	8.32947e+06	8.07113e+06	7.87753e+06	7.57083e+06	5.58768e+06	4.88791e+06	6.59213e+06	6.7199e+06
	IRELAND	Medium And Narrow Spectrum Penicillins	4.83408e+06	4.63998e+06	4.72012e+06	4.82214e+06	4.31059e+06	4.08434e+06	4.2444e+06	4.87554e+06
	IRELAND	Monobactams	2310.2	2449.97	2217.32	2409.77	2314.62	2001.32	1700.75	1644.15
	IRELAND	Other Antibacterials	8275	6176.67	4641.67	4251.67	3098.33	2483.33	2450	2083.33
	IRELAND	Oxazolidinones	13105	12505	10578	11413.5	9761	11952.5	11982.5	13795
	IRELAND	Penems And Carbapenems	3607.2	5619.9	4464.8	5413	4258.2	4004.7	3905.3	4521.3
	IRELAND	Phosphonics	0	0	0	17.5667	0	210.9	166.933	140.6
	IRELAND	Rifampicin/Rifamycin	3690	6000	3330	4440	3150	8280	4560	4470
	IRELAND	Tetracyclines And Combinations	5.06126e+06	5.52315e+06	5.26931e+06	6.02268e+06	6.09653e+06	6.13951e+06	7.99696e+06	8.57258e+06
	IRELAND	Trimethoprim And Similar Formulations	1.89792e+06	1.86953e+06	1.77218e+06	1.7368e+06	1.84586e+06	1.67653e+06	1.5313e+06	1.61567e+06
	ITALY	TOTAL	5.9258e+08	5.6981e+08	5.56606e+08	5.43975e+08	4.2486e+08	4.08793e+08	4.99357e+08	5.2106e+08
	ITALY	Aminoglycosides	2.38614e+06	2.22098e+06	2.10666e+06	2.11878e+06	1.68498e+06	1.53003e+06	1.41398e+06	1.41575e+06
	ITALY	Broad Spectrum Penicillins	3.00852e+08	2.89869e+08	2.82362e+08	2.841e+08	2.17745e+08	2.10484e+08	2.5669e+08	2.81819e+08
	ITALY	Cephalosporins	6.4257e+07	6.30239e+07	6.42311e+07	6.80374e+07	4.93165e+07	4.67001e+07	5.94414e+07	6.6088e+07
	ITALY	Chloramphenicol And Combinations	38245.3	27832.2	25334.6	25268.6	17078.1	14724.1	19099.3	21236.5
	ITALY	Fluoroquinolones	8.87497e+07	8.41279e+07	7.86317e+07	5.7767e+07	4.46418e+07	4.1551e+07	4.45858e+07	4.33197e+07
	ITALY	Glycopeptide Antibact.	1.83398e+06	1.81092e+06	1.81694e+06	1.75221e+06	1.36092e+06	1.28613e+06	1.26169e+06	1.20285e+06
	ITALY	Glycylcycline	256552	287368	298591	293881	264742	280572	254356	237718
	ITALY	Lipopeptides	357069	411971	491410	582496	574226	720268	777116	883016
	ITALY	Macrolides And Similar Types	1.03885e+08	9.83298e+07	9.59614e+07	9.67852e+07	7.93591e+07	7.52447e+07	1.02927e+08	9.31188e+07
	ITALY	Medium And Narrow Spectrum Penicillins	634373	666775	642725	532408	294181	441039	644279	695327
	ITALY	Monobactams	2706.75	2569.55	2301.1	2301.65	2542.45	1920.5	1571.23	1192.42
	ITALY	Other Antibacterials	565967	533157	518869	510297	267386	500231	527207	476153
	ITALY	Oxazolidinones	377648	427618	531356	662778	659382	638040	658992	667502
	ITALY	Penems And Carbapenems	2.44364e+06	2.50218e+06	2.70334e+06	2.54265e+06	2.23476e+06	2.36224e+06	2.45056e+06	2.46131e+06
	ITALY	Phosphonics	7369.11	40724.9	64705.4	118333	139866	185911	208924	235256
	ITALY	Rifampicin/Rifamycin	2.24357e+06	1.97567e+06	1.97134e+06	1.90123e+06	1.47952e+06	1.38545e+06	1.40933e+06	1.44051e+06
	ITALY	Tetracyclines And Combinations	1.32431e+07	1.30764e+07	1.35087e+07	14027338	1.37615e+07	1.48772e+07	1.51071e+07	1.54195e+07
	ITALY	Trimethoprim And Similar Formulations	1.04454e+07	1.04752e+07	1.07377e+07	1.22158e+07	1.10561e+07	1.05894e+07	1.0978e+07	1.15577e+07
	JAPAN	TOTAL	6.62543e+08	6.25404e+08	6.05664e+08	5.95036e+08	4.74935e+08	4.55127e+08	4.55453e+08	5.5055e+08
	JAPAN	Aminoglycosides	2.34458e+06	2.13757e+06	1.90704e+06	1.80313e+06	1.45422e+06	1.38734e+06	1.40114e+06	1.51002e+06
	JAPAN	Broad Spectrum Penicillins	5.65155e+07	5.90445e+07	6.60191e+07	7.09228e+07	5.51099e+07	5.50424e+07	5.78555e+07	7.23301e+07
	JAPAN	Cephalosporins	2.03096e+08	1.89473e+08	1.75768e+08	1.65534e+08	1.26652e+08	1.20385e+08	1.1892e+08	1.35388e+08
	JAPAN	Chloramphenicol And Combinations	40635.1	35167.3	31391.4	31448	28063.7	25815.7	22757.7	22674.7
	JAPAN	Fluoroquinolones	1.25629e+08	1.17504e+08	1.10855e+08	1.05983e+08	7.63927e+07	6.80649e+07	6.93009e+07	9.29462e+07
	JAPAN	Glycopeptide Antibact.	1.66731e+06	1.69627e+06	1.65738e+06	1.6969e+06	1.74083e+06	1.56313e+06	1.68461e+06	1.7602e+06
	JAPAN	Glycylcycline	748	724	921	808	767	1357	1298	1451
	JAPAN	Lipopeptides	347462	367262	392562	387962	368575	384812	371188	353162
	JAPAN	Macrolides And Similar Types	1.99083e+08	1.81784e+08	1.72286e+08	1.67193e+08	1.26476e+08	1.17409e+08	1.14573e+08	1.48815e+08
	JAPAN	Medium And Narrow Spectrum Penicillins	222872	218845	213229	270234	205562	172610	165000	182861
	JAPAN	Monobactams	21831.2	21518.8	19542.5	18250	15913.8	14138.8	14845	16837.5
	JAPAN	Other Antibacterials	10655	9470	10055	11870	5020	11810	12480	13140
	JAPAN	Oxazolidinones	309110	296835	279893	292238	276426	275354	261028	253128
	JAPAN	Penems And Carbapenems	1.13419e+07	1.06789e+07	1.00068e+07	9.71e+06	8.40019e+06	8.12434e+06	7.80341e+06	7.76531e+06
	JAPAN	Phosphonics	6.70182e+06	5.69075e+06	5.49756e+06	5.20185e+06	4.03728e+06	3.63511e+06	3.50561e+06	3.92378e+06
	JAPAN	Rifampicin/Rifamycin	229000	227000	222300	226700	211400	245100	232500	213300
	JAPAN	Tetracyclines And Combinations	4.09182e+07	41321864	4.47223e+07	4.87214e+07	5.53872e+07	58876106	5.86653e+07	6.34295e+07
	JAPAN	Trimethoprim And Similar Formulations	1.40636e+07	1.48966e+07	1.57743e+07	1.70305e+07	1.81727e+07	1.95089e+07	20662475	21625300
	JORDAN	TOTAL	4.43084e+07	4.66259e+07	4.40503e+07	4.10535e+07	3.92416e+07	4.04934e+07	4.7038e+07	4.9526e+07
	JORDAN	Aminoglycosides	16568.4	11274.3	14142.3	12367.2	8051.93	8135.37	6069.4	6289.85
	JORDAN	Broad Spectrum Penicillins	1.96466e+07	2.23487e+07	1.89704e+07	1.92158e+07	1.75793e+07	1.53339e+07	2.01846e+07	2.14586e+07
	JORDAN	Cephalosporins	9.31896e+06	8.93486e+06	8.74709e+06	7.76625e+06	6.6339e+06	7.1542e+06	8.12117e+06	8.62268e+06
	JORDAN	Fluoroquinolones	4.52363e+06	4.25194e+06	4.53952e+06	3.79616e+06	3.74385e+06	4.93525e+06	4.66646e+06	5.23611e+06
	JORDAN	Glycopeptide Antibact.	990.8	335.2	286.9	716.4	471.15	424.65	306.15	309
	JORDAN	Glycylcycline	91	55	120	26	12	6	14	190
	JORDAN	Macrolides And Similar Types	8.00619e+06	8.82277e+06	9.38859e+06	7.64287e+06	9.06686e+06	1.04655e+07	1.16451e+07	1.1602e+07
	JORDAN	Medium And Narrow Spectrum Penicillins	337.9	0	0	305.778	206.694	231.972	263.139	261.111
	JORDAN	Oxazolidinones	20	10	188.5	185.5	42	55	30	65
	JORDAN	Penems And Carbapenems	674.45	1841.5	1473.95	380.55	638.25	1235.8	1348.9	1930.4
	JORDAN	Tetracyclines And Combinations	2361014	1929240	1999603	2.19377e+06	1886758	2.28383e+06	2134280	2.39452e+06
	JORDAN	Trimethoprim And Similar Formulations	433337	324893	388899	424684	321480	310640	278363	203031
	KUWAIT	TOTAL	2.25962e+07	1.91084e+07	1.5252e+07	1.58202e+07	1.32354e+07	1.4713e+07	1.31604e+07	1.3948e+07
	KUWAIT	Aminoglycosides	7185.15	7780.57	6605.77	6269.17	6342.7	7747.47	7258.4	20051.9
	KUWAIT	Broad Spectrum Penicillins	1.50931e+07	1.17676e+07	7.16682e+06	7.1028e+06	5.67058e+06	5.6771e+06	4.88229e+06	5.23028e+06
	KUWAIT	Cephalosporins	2.96837e+06	2.67188e+06	2.89602e+06	2.81923e+06	1.91274e+06	2.281e+06	2.319e+06	2.38619e+06
	KUWAIT	Fluoroquinolones	1.4424e+06	1.50744e+06	1.81612e+06	2.32673e+06	1.93217e+06	2.3678e+06	2.50938e+06	2.69758e+06
	KUWAIT	Glycopeptide Antibact.	466.4	773.15	429.75	753	500.1	899.65	666.6	1007.5
	KUWAIT	Glycylcycline	0	0	0	0	0	400	0	0
	KUWAIT	Macrolides And Similar Types	2.14272e+06	2.2202e+06	2.29558e+06	2.54787e+06	2.61532e+06	2.83032e+06	2.3489e+06	2.42884e+06
	KUWAIT	Penems And Carbapenems	4834.4	3182.35	1590.75	975.95	432.45	1222.25	413.65	77
	KUWAIT	Tetracyclines And Combinations	917930	905569	1043577	990473	1072611	1517023	1.06205e+06	1154989
	KUWAIT	Trimethoprim And Similar Formulations	19243.2	23968.8	25296	25104	24664.8	29481.6	30453.6	28939.2
	LATVIA	TOTAL	8.14956e+06	8.5627e+06	8.71198e+06	8.50627e+06	7.23653e+06	7.19035e+06	9.44866e+06	8.93094e+06
	LATVIA	Aminoglycosides	18659.2	14677.1	12988.4	11819.8	10471.2	8207.95	7389.48	6247.03
	LATVIA	Broad Spectrum Penicillins	3.54238e+06	3.75258e+06	3.90878e+06	3.82254e+06	3.08508e+06	3.02713e+06	4.48111e+06	3.80954e+06
	LATVIA	Cephalosporins	399382	471025	488613	443946	306096	297513	474360	507775
	LATVIA	Chloramphenicol And Combinations	1.86667	3.26667	0.933333	30.9333	0	0	0	30
	LATVIA	Fluoroquinolones	759779	770698	768657	656624	582423	539982	597284	607042
	LATVIA	Glycopeptide Antibact.	82.65	53.6	61.5	58.9	72.75	23.25	205.35	39.55
	LATVIA	Macrolides And Similar Types	1.29726e+06	1.35169e+06	1.41854e+06	1.43396e+06	1.16625e+06	1.15693e+06	1.4791e+06	1.6176e+06
	LATVIA	Medium And Narrow Spectrum Penicillins	75363.1	91037.5	78501.3	65613.4	46253.8	23347.9	26008.7	15326.6
	LATVIA	Other Antibacterials	0	0	0	0	0	0	8	0
	LATVIA	Oxazolidinones	0	0	10	0	0	25	50	40
	LATVIA	Penems And Carbapenems	27.9	38.5	80.95	84.6	172	232.35	492.85	209.4
	LATVIA	Tetracyclines And Combinations	1541551	1581246	1538458	1586705	1657483	1856702	1.97588e+06	1959614
	LATVIA	Trimethoprim And Similar Formulations	515077	529664	497284	484883	382227	280252	406770	407481
	LEBANON	TOTAL	6.24471e+07	6.62568e+07	6.06227e+07	5.88633e+07	5.41402e+07	3.79443e+07	3.61195e+07	4.54413e+07
	LEBANON	Aminoglycosides	461913	656005	690213	700956	687888	305771	8840.83	17829.5
	LEBANON	Broad Spectrum Penicillins	2.91674e+07	3.15426e+07	2.95739e+07	2.96427e+07	2.64711e+07	1.69119e+07	1.71784e+07	2.53315e+07
	LEBANON	Cephalosporins	7.8377e+06	8.72668e+06	7.8593e+06	8.08125e+06	7.46253e+06	5.1227e+06	4.64312e+06	4.64474e+06
	LEBANON	Fluoroquinolones	9.10406e+06	8.85886e+06	8.31071e+06	7284005	6.78509e+06	5.16781e+06	5.58667e+06	5.99528e+06
	LEBANON	Glycopeptide Antibact.	12617.4	10855.8	8648.3	8036.15	10098	6536.85	3105.5	7110.35
	LEBANON	Glycylcycline	290	1207	1480	1253	1408	947	295	193
	LEBANON	Lipopeptides	0	0	0	0	55.3571	355.357	157.143	32.1429
	LEBANON	Macrolides And Similar Types	8.6139e+06	8.79894e+06	8.09231e+06	7.72545e+06	7.76701e+06	6.23632e+06	4.92506e+06	5.27389e+06
	LEBANON	Medium And Narrow Spectrum Penicillins	304806	40951.1	12391.4	382.594	288.45	0	0	0
	LEBANON	Other Antibacterials	54	0	0	0	0	0	0	0
	LEBANON	Oxazolidinones	18783	18680.5	22399.5	13726.5	17706.8	18015	19096	15631.5
	LEBANON	Penems And Carbapenems	48921.5	48229.7	53776.8	45056.1	57496.5	44237.9	14736	54339.9
	LEBANON	Rifampicin/Rifamycin	268836	90536	95100	0	102450	310200	4140	1100
	LEBANON	Tetracyclines And Combinations	6.30169e+06	7.1767e+06	5593096	5.08053e+06	4499569	3.35933e+06	3.41183e+06	3.80038e+06
	LEBANON	Trimethoprim And Similar Formulations	306081	286528	309450	279931	277462	460121	324050	299220
	LUXEMBOURG	TOTAL	5.03296e+06	4.82898e+06	4.82174e+06	4.86984e+06	3.69258e+06	3.65255e+06	4.79049e+06	4.96283e+06
	LUXEMBOURG	Aminoglycosides	4634.6	4213.97	4331.97	3280.67	1511.67	1451.67	2529.17	2737.92
	LUXEMBOURG	Broad Spectrum Penicillins	2.23432e+06	2.19484e+06	2.28317e+06	2.37343e+06	1.76211e+06	1773127	2.52311e+06	2.49359e+06
	LUXEMBOURG	Cephalosporins	842496	778903	731881	769064	479897	450007	575718	584160
	LUXEMBOURG	Chloramphenicol And Combinations	39.1333	31.5333	117.4	59.2667	64.4	15.1333	55.5333	17.6667
	LUXEMBOURG	Fluoroquinolones	590740	562081	511710	409027	331754	330936	370858	375078
	LUXEMBOURG	Macrolides And Similar Types	853590	781355	777786	775756	598984	586384	822394	921472
	LUXEMBOURG	Medium And Narrow Spectrum Penicillins	36828.2	37966.5	39709.3	36099	31794	28757.3	39090	41409.2
	LUXEMBOURG	Penems And Carbapenems	205.2	0	0	0	0	0	0	0
	LUXEMBOURG	Rifampicin/Rifamycin	8.33333	18.3333	1.66667	56.6667	153.333	150	150	151.667
	LUXEMBOURG	Tetracyclines And Combinations	411708	406971	412754	432851	415124	408636	379493	448542
	LUXEMBOURG	Trimethoprim And Similar Formulations	58392	62604	60278.4	70219.2	71186.4	73082.4	77088	95671.2
	MALAYSIA	TOTAL	8.71793e+07	8.95263e+07	8.11185e+07	9.20657e+07	6.66849e+07	5.86049e+07	1.06818e+08	1.32443e+08
	MALAYSIA	Aminoglycosides	76178.7	81427.7	51976.7	56053.1	72526.8	67318.3	72624.8	91907.1
	MALAYSIA	Broad Spectrum Penicillins	3.15676e+07	3.08953e+07	3.0572e+07	3.09711e+07	2.29101e+07	1.91358e+07	4.15247e+07	5.91194e+07
	MALAYSIA	Cephalosporins	1.96404e+07	2.08087e+07	1.89964e+07	2.20526e+07	1.40554e+07	1.20418e+07	1.9382e+07	2.27057e+07
	MALAYSIA	Chloramphenicol And Combinations	68358.3	24712.5	26829.2	18350	0	0	0	0
	MALAYSIA	Fluoroquinolones	5.81992e+06	6.03804e+06	5.32181e+06	7.71605e+06	7.33051e+06	5.28197e+06	6.54921e+06	8.49507e+06
	MALAYSIA	Glycopeptide Antibact.	7616.9	8538.15	7667.8	27454.6	20927.2	14103.1	12028.2	16385.1
	MALAYSIA	Glycylcycline	3065	2905	3035	2645	1830	2315	2420	2540
	MALAYSIA	Lipopeptides	280.357	283.929	373.214	982.143	1358.93	876.786	1053.57	1369.64
	MALAYSIA	Macrolides And Similar Types	1.75842e+07	1.751e+07	1.31972e+07	1.44125e+07	8.32696e+06	6.71192e+06	2.14137e+07	2.37482e+07
	MALAYSIA	Medium And Narrow Spectrum Penicillins	2.11028e+06	2.42507e+06	2.17361e+06	2.52982e+06	2.12523e+06	1.88103e+06	2.57192e+06	3.00388e+06
	MALAYSIA	Other Antibacterials	6977.33	5046.67	12046.7	10476.7	7710	8686.67	7923.33	6073.33
	MALAYSIA	Oxazolidinones	11200.5	15316.5	16956	18856	15592	15806	19363	24283
	MALAYSIA	Penems And Carbapenems	154878	152768	171346	185257	168187	201658	244687	264544
	MALAYSIA	Rifampicin/Rifamycin	95620	38995	73335	123675	70475	89000	74025	112150
	MALAYSIA	Tetracyclines And Combinations	9358803	11035957	10178714	13374286	11307346	12949155	14622708	14641386
	MALAYSIA	Trimethoprim And Similar Formulations	673880	483321	315153	565561	270743	203536	319526	209926
	MEXICO	TOTAL	2.59249e+08	2.69062e+08	2.69516e+08	2.69264e+08	2.891e+08	2.73457e+08	2.93571e+08	2.80397e+08
	MEXICO	Aminoglycosides	2.85089e+06	2.76592e+06	2.5301e+06	2.60194e+06	2.74573e+06	2.71816e+06	2.6655e+06	2.49095e+06
	MEXICO	Broad Spectrum Penicillins	8.01619e+07	8.29955e+07	8.43982e+07	8.4448e+07	7.6111e+07	7.12547e+07	9.09236e+07	8.91125e+07
	MEXICO	Cephalosporins	4.07434e+07	4.18792e+07	3.99366e+07	4.03053e+07	3.69448e+07	3.51874e+07	4.03632e+07	3.92468e+07
	MEXICO	Chloramphenicol And Combinations	23294.6	17270.3	18942.6	18072.4	19239.8	9376	12805.9	8445.87
	MEXICO	Fluoroquinolones	51528713	5.37633e+07	5.46041e+07	5.36336e+07	5.72731e+07	5.75594e+07	5.48949e+07	5.21704e+07
	MEXICO	Glycopeptide Antibact.	18231.6	18722.4	22693.2	23829.3	29810.9	32485.6	19328.5	21441.6
	MEXICO	Glycylcycline	6028	4908	4294	4111	5789	5066	3598	3379
	MEXICO	Lipopeptides	5171.43	7155.71	7806.79	8011.07	8663.21	8360.36	9141.07	12158.2
	MEXICO	Macrolides And Similar Types	4.06376e+07	4.34422e+07	4.45664e+07	4.40374e+07	7.23799e+07	6.04038e+07	5.72612e+07	5.09272e+07
	MEXICO	Medium And Narrow Spectrum Penicillins	6.78139e+06	6.73725e+06	6.47606e+06	6.25431e+06	5.93483e+06	5.67499e+06	5.72202e+06	5.07574e+06
	MEXICO	Other Antibacterials	0	0	0	1	0	0	0	4756.33
	MEXICO	Oxazolidinones	33566	27821	27188.5	28218.5	32307	33885.5	25311	18137
	MEXICO	Penems And Carbapenems	160282	159258	146591	161602	230153	309028	234868	220795
	MEXICO	Phosphonics	2154487	2.25008e+06	2.43484e+06	2.6686e+06	2.47544e+06	2.6137e+06	2.96606e+06	3.01813e+06
	MEXICO	Rifampicin/Rifamycin	806716	699653	477860	456584	305184	435876	492156	362740
	MEXICO	Tetracyclines And Combinations	1.70718e+07	1.75428e+07	1.89876e+07	1.94185e+07	2.12172e+07	2.34491e+07	2.36802e+07	2.35027e+07
	MEXICO	Trimethoprim And Similar Formulations	1.62659e+07	1.67514e+07	1.4877e+07	1.51963e+07	1.33865e+07	13761878	1.42972e+07	14200938
	MOROCCO	TOTAL	3.37708e+08	3.1312e+08	3.10484e+08	3.48454e+08	2.78419e+08	2.90661e+08	3.48603e+08	3.31372e+08
	MOROCCO	Aminoglycosides	838533	800292	702615	657978	632925	649167	766938	811028
	MOROCCO	Broad Spectrum Penicillins	2.57546e+08	2.31998e+08	2.28432e+08	2.63842e+08	1.9009e+08	1.83436e+08	2.40792e+08	225908856
	MOROCCO	Cephalosporins	5.25496e+06	5.55504e+06	5.65646e+06	6.37076e+06	5.99555e+06	7.52157e+06	7.90505e+06	7.85591e+06
	MOROCCO	Chloramphenicol And Combinations	1.10158e+06	1.01407e+06	912227	877299	727419	776915	777277	767896
	MOROCCO	Fluoroquinolones	1.853e+07	1.88346e+07	19672405	1.92955e+07	1.87539e+07	2.31807e+07	2.55115e+07	2.64943e+07
	MOROCCO	Glycopeptide Antibact.	1958.6	4737.5	2585.5	1872	3770.5	3828	3648.5	3609.5
	MOROCCO	Macrolides And Similar Types	2.71421e+07	2.79096e+07	2.91719e+07	3.19176e+07	4.01509e+07	5.03579e+07	4.70349e+07	4.30491e+07
	MOROCCO	Medium And Narrow Spectrum Penicillins	9.55731e+06	9.12302e+06	8.27965e+06	8.56207e+06	6.54254e+06	6.82556e+06	7.23509e+06	7.76267e+06
	MOROCCO	Other Antibacterials	371357	356546	355700	306477	289321	386637	399621	371029
	MOROCCO	Penems And Carbapenems	20271.1	29623	32703.5	29699.8	28599.9	39720.8	46728.8	52394
	MOROCCO	Polymyxins	102.361	0	0	0	0	0	0	0
	MOROCCO	Tetracyclines And Combinations	1.21363e+07	1.24552e+07	1.23165e+07	1.1976e+07	1.10639e+07	12426619	1.32918e+07	1.33931e+07
	MOROCCO	Trimethoprim And Similar Formulations	5.20722e+06	5.03916e+06	4.94881e+06	4.61621e+06	4.14002e+06	5056221	4.83761e+06	4.90209e+06
	NETHERLANDS	TOTAL	5.84526e+07	5.77869e+07	5.83875e+07	6.0305e+07	5.43783e+07	5.11121e+07	5.89727e+07	6.5942e+07
	NETHERLANDS	Aminoglycosides	514522	478017	455294	445081	365585	339566	325620	323749
	NETHERLANDS	Broad Spectrum Penicillins	1.97697e+07	1.90074e+07	1.98667e+07	2.10739e+07	1.86526e+07	1.79295e+07	2.17072e+07	2.67222e+07
	NETHERLANDS	Cephalosporins	1.3346e+06	1.36515e+06	1.47572e+06	1.5864e+06	1.56076e+06	1.57506e+06	1.56405e+06	1.54275e+06
	NETHERLANDS	Fluoroquinolones	6.16601e+06	6.25801e+06	6.32016e+06	5.78107e+06	5.49795e+06	5.49183e+06	5.88574e+06	5.8093e+06
	NETHERLANDS	Glycopeptide Antibact.	130646	137493	131696	116739	162008	165265	160804	166702
	NETHERLANDS	Glycylcycline	2515	1765	2020	1500	1345	1350	825	1405
	NETHERLANDS	Lipopeptides	3230.36	4614.29	3662.5	5287.5	4391.07	6439.29	5492.86	5558.93
	NETHERLANDS	Macrolides And Similar Types	8.98684e+06	9.34976e+06	9.71225e+06	1.01162e+07	9.59579e+06	8.94464e+06	9.78141e+06	1.01667e+07
	NETHERLANDS	Medium And Narrow Spectrum Penicillins	5.10874e+06	5.32522e+06	4.63272e+06	5.41911e+06	5.15617e+06	5.20412e+06	5.98873e+06	6.29216e+06
	NETHERLANDS	Monobactams	2916.02	2931.1	3287.45	2843.27	2775.5	2622.45	2148.15	1804.3
	NETHERLANDS	Other Antibacterials	6515	3975	5341.67	4295	20	0	0	0
	NETHERLANDS	Oxazolidinones	18701	23025	23015	21145	22950	23420	23500	29065
	NETHERLANDS	Penems And Carbapenems	76998.6	116829	122626	122120	117921	119751	129379	137444
	NETHERLANDS	Phosphonics	975.312	1763.92	2076.94	2811.72	2788.67	2034.13	1425.62	390.996
	NETHERLANDS	Rifampicin/Rifamycin	17040	18390	14460	10830	12090	13440	15780	22170
	NETHERLANDS	Tetracyclines And Combinations	1.35847e+07	1.29051e+07	1.2795e+07	1.25782e+07	10403353	8244001	1.04277e+07	1.17004e+07
	NETHERLANDS	Trimethoprim And Similar Formulations	2.72799e+06	2.78752e+06	2.82147e+06	3.01747e+06	2.81973e+06	3.04908e+06	2.95285e+06	3.02027e+06
	NEW ZEALAND	TOTAL	4.69142e+07	4.84017e+07	4.74429e+07	4.71139e+07	3.83697e+07	3.84671e+07	4.13558e+07	4.49585e+07
	NEW ZEALAND	Aminoglycosides	184858	178456	186417	177518	187177	191798	180155	105239
	NEW ZEALAND	Broad Spectrum Penicillins	1.70572e+07	1.77903e+07	1.64288e+07	1.63373e+07	1.29675e+07	1.32077e+07	1.49395e+07	1.78105e+07
	NEW ZEALAND	Cephalosporins	2.34034e+06	3.46921e+06	4.55702e+06	4.3885e+06	2.2493e+06	2.36245e+06	2.47907e+06	2.56058e+06
	NEW ZEALAND	Fluoroquinolones	1.19911e+06	1.11083e+06	949770	846443	764437	694012	661214	569075
	NEW ZEALAND	Glycopeptide Antibact.	39833	45593.5	47632.8	46658.8	47052.4	44407.9	46721.4	33097.8
	NEW ZEALAND	Glycylcycline	150	100	205	95	415	95	150	225
	NEW ZEALAND	Lipopeptides	1016.79	1077.14	1488.57	1450.36	2473.21	2705.36	3032.14	980.357
	NEW ZEALAND	Macrolides And Similar Types	5.92382e+06	5.97515e+06	5.46777e+06	5.47032e+06	4.37162e+06	4.22985e+06	4.58704e+06	4.76387e+06
	NEW ZEALAND	Medium And Narrow Spectrum Penicillins	4.54751e+06	4.58373e+06	4.57604e+06	4.50009e+06	4.28145e+06	4.26862e+06	4.24706e+06	4.48798e+06
	NEW ZEALAND	Monobactams	1514.5	859.25	892.25	768.25	883.75	991.5	426	151.875
	NEW ZEALAND	Other Antibacterials	3454	3330	3586	3198	3428	2832	1744	1276
	NEW ZEALAND	Oxazolidinones	32890	44325	70205	11164.5	5427	5912.5	5640.5	6199
	NEW ZEALAND	Penems And Carbapenems	38810.8	30453.1	33805	42218.4	53295.9	48724.3	46480.2	30887.4
	NEW ZEALAND	Phosphonics	0	0	1153.25	0	19.775	0	0	0
	NEW ZEALAND	Tetracyclines And Combinations	1.31598e+07	1.28207e+07	1.27251e+07	1.29738e+07	1.12665e+07	1.13366e+07	1.21397e+07	1.26634e+07
	NEW ZEALAND	Trimethoprim And Similar Formulations	2.38392e+06	2.3476e+06	2.39301e+06	2.31435e+06	2.16863e+06	2.07042e+06	2.01778e+06	1.92501e+06
	NORWAY	TOTAL	2.72539e+07	2.58635e+07	2.51033e+07	2.59554e+07	2.26099e+07	2.20461e+07	2.51317e+07	2.63362e+07
	NORWAY	Aminoglycosides	183243	225353	253395	276178	274305	205265	284297	272929
	NORWAY	Broad Spectrum Penicillins	2.09749e+06	2.03438e+06	2.02077e+06	2.20459e+06	1.77563e+06	1.80748e+06	2.06693e+06	2.20562e+06
	NORWAY	Cephalosporins	874079	804684	819121	757958	742226	681185	740789	719694
	NORWAY	Chloramphenicol And Combinations	191.333	174	105	80	88	55	68.3333	36.6667
	NORWAY	Fluoroquinolones	1.20279e+06	1.01476e+06	944280	811049	685426	626532	663199	685922
	NORWAY	Glycopeptide Antibact.	32342.1	30713.7	30737.4	31473.7	34021.3	26814.5	34034.4	36884.6
	NORWAY	Glycylcycline	660	430	400	455	270	610	1280	1380
	NORWAY	Lipopeptides	1139.29	1664.29	1992.86	1939.29	1610.71	3271.43	1946.43	2925
	NORWAY	Macrolides And Similar Types	2.74965e+06	2.47197e+06	2.1001e+06	2.0793e+06	1.62165e+06	1.37967e+06	1.62656e+06	1.5561e+06
	NORWAY	Medium And Narrow Spectrum Penicillins	1.21382e+07	1.15853e+07	1.14654e+07	1.20164e+07	1.03552e+07	1.01071e+07	1.20993e+07	1.29098e+07
	NORWAY	Monobactams	720.1	1087.15	1112.9	1085.33	1026.45	1155.5	1578.78	4469.5
	NORWAY	Other Antibacterials	6016.67	5386.67	4933.33	4286.67	953.333	418.667	183.333	203.333
	NORWAY	Oxazolidinones	19424	19575	18972	20879	19890	20872	21220	22856
	NORWAY	Penems And Carbapenems	72353	67923.5	65624.5	62357.5	81364.3	63720.8	71636.7	63328.1
	NORWAY	Phosphonics	0	215.267	296.554	72.475	184.508	82.375	441.521	157.054
	NORWAY	Rifampicin/Rifamycin	480	3870	4170	2040	2730	4800	3780	3930
	NORWAY	Tetracyclines And Combinations	6.30466e+06	6041369	5740701	5.95945e+06	5.34568e+06	5431837	5751974	6.03202e+06
	NORWAY	Trimethoprim And Similar Formulations	1.57042e+06	1.55469e+06	1.63119e+06	1.72582e+06	1.66765e+06	1.6852e+06	1.76248e+06	1.81797e+06
	PAKISTAN	TOTAL	1.41658e+09	1.39486e+09	1.49286e+09	1.54034e+09	1.56962e+09	1.73193e+09	1.87135e+09	1.8641e+09
	PAKISTAN	Aminoglycosides	1.03146e+07	9.19147e+06	8.41289e+06	6.91668e+06	6.6112e+06	7.39668e+06	8.53919e+06	7.47157e+06
	PAKISTAN	Broad Spectrum Penicillins	3.77757e+08	3.606e+08	3.72906e+08	3.86061e+08	3.7666e+08	3.90016e+08	4.28817e+08	4.1519e+08
	PAKISTAN	Carbenicillin And Similar Types	0	0	0	0	0	70307.2	86498.7	20347.9
	PAKISTAN	Cephalosporins	2.23384e+08	2.27533e+08	2.51119e+08	2.68513e+08	2.61379e+08	3.04934e+08	3.41649e+08	3.41787e+08
	PAKISTAN	Chloramphenicol And Combinations	224853	182285	115413	127067	97587.6	112246	67892.7	14882.5
	PAKISTAN	Fluoroquinolones	3.55571e+08	3.47621e+08	3.69456e+08	3.73803e+08	3.62095e+08	4.07968e+08	4.48815e+08	4.56097e+08
	PAKISTAN	Glycopeptide Antibact.	119648	106692	140372	174891	208854	323041	295643	392664
	PAKISTAN	Glycylcycline	6639	6038	6242	12442	11564	18834	21025	25100
	PAKISTAN	Macrolides And Similar Types	1.76038e+08	1.79912e+08	2.06648e+08	2.15462e+08	2.7859e+08	3.32233e+08	3.55331e+08	3.49938e+08
	PAKISTAN	Medium And Narrow Spectrum Penicillins	656754	548670	785532	709222	568362	726630	715783	521420
	PAKISTAN	Other Antibacterials	214927	175726	166295	163327	169147	246671	206840	193205
	PAKISTAN	Oxazolidinones	2.4407e+06	3.37806e+06	4.45288e+06	5.14955e+06	5.86052e+06	8.66718e+06	10401608	1.24685e+07
	PAKISTAN	Penems And Carbapenems	553759	597851	753765	820514	878407	1.74893e+06	1.80332e+06	1.91685e+06
	PAKISTAN	Phosphonics	3.14392e+06	3.20342e+06	3.34791e+06	3.54295e+06	3.44574e+06	3.60631e+06	3.52044e+06	3.09774e+06
	PAKISTAN	Tetracyclines And Combinations	1.70893e+08	1.75154e+08	1.83506e+08	1.80112e+08	1.7438e+08	181797300	179558650	186092177
	PAKISTAN	Trimethoprim And Similar Formulations	95260518	86648478	91039440	98774027	98660711	92067022	91519228	88877300
	PERU	TOTAL	9.78598e+07	9.28125e+07	1.17576e+08	1.18732e+08	1.49054e+08	1.20371e+08	1.33661e+08	1.30884e+08
	PERU	Aminoglycosides	1.79425e+06	1.65304e+06	1.94851e+06	2.06238e+06	2.05896e+06	2.12841e+06	1.89258e+06	1.65296e+06
	PERU	Broad Spectrum Penicillins	2.95647e+07	2.31825e+07	3.56636e+07	3.08678e+07	3.58033e+07	3.19971e+07	4.05591e+07	3.69938e+07
	PERU	Cephalosporins	8.15797e+06	7.84254e+06	9.95821e+06	1.18229e+07	1.39207e+07	1.33546e+07	1.43206e+07	1.37786e+07
	PERU	Chloramphenicol And Combinations	416063	266376	1.34053e+06	585807	321615	337642	276279	239019
	PERU	Fluoroquinolones	1.4844e+07	1.34696e+07	16814417	1.70237e+07	1.62197e+07	1.80728e+07	1.2539e+07	1.58452e+07
	PERU	Glycopeptide Antibact.	11850.1	8540.2	5686.8	18523	35151.7	34978.3	6508.4	6263.1
	PERU	Glycylcycline	30	20	30	26	32	450	15	153
	PERU	Macrolides And Similar Types	2.23664e+07	2.41728e+07	2.92785e+07	3.04095e+07	5.30722e+07	2.75788e+07	3.83265e+07	3.88192e+07
	PERU	Medium And Narrow Spectrum Penicillins	4.7049e+06	5.36032e+06	6.23688e+06	5.7802e+06	5.92085e+06	5.67518e+06	5.37087e+06	4.79253e+06
	PERU	Monobactams	0	0	0	84.75	69.25	582.25	157	334.75
	PERU	Oxazolidinones	113.5	184.5	214	514	717.5	933	398.5	247
	PERU	Penems And Carbapenems	8517.1	16610	11352.9	46620.2	101696	198710	43511.4	54781
	PERU	Phosphonics	0	26	130.067	13.2	0	0	0	0
	PERU	Rifampicin/Rifamycin	7700	8550	15500	34700	50	0	0	0
	PERU	Tetracyclines And Combinations	8.97848e+06	9.30882e+06	1.06538e+07	1.22819e+07	1.26974e+07	1.16753e+07	1.03475e+07	8.6712e+06
	PERU	Trimethoprim And Similar Formulations	7.00468e+06	7.52254e+06	5.64886e+06	7.79698e+06	8902080	9.3159e+06	9977627	1.003e+07
	PHILIPPINES	TOTAL	2.27239e+08	2.07697e+08	2.13025e+08	2.21843e+08	1.31268e+08	1.49247e+08	1.71091e+08	2.41457e+08
	PHILIPPINES	Aminoglycosides	473515	454817	476538	404994	959920	739305	814411	794279
	PHILIPPINES	Broad Spectrum Penicillins	8.69862e+07	7.55025e+07	7.58524e+07	8.09575e+07	5.37895e+07	5.70676e+07	7.0297e+07	9.14645e+07
	PHILIPPINES	Carbenicillin And Similar Types	9332.04	8570.22	5918.06	4318.67	1541.55	882.753	566.167	514.6
	PHILIPPINES	Cephalosporins	5.77614e+07	5.56855e+07	6.45083e+07	6.51863e+07	3.39052e+07	3.73079e+07	4.26556e+07	6.20424e+07
	PHILIPPINES	Chloramphenicol And Combinations	182103	171989	119226	89367.5	41722.7	31895.1	22786.1	24833.2
	PHILIPPINES	Fluoroquinolones	2.91652e+07	2.46784e+07	2.37283e+07	2.36469e+07	1.13469e+07	1.44395e+07	1.60964e+07	2.05599e+07
	PHILIPPINES	Glycopeptide Antibact.	38227.6	38979.4	54915.5	68081.5	85052.8	82932.3	122355	133236
	PHILIPPINES	Glycylcycline	10695	12357	11142	10769	10558	16471	9226	8181
	PHILIPPINES	Macrolides And Similar Types	2.75129e+07	2.55043e+07	2.75983e+07	3.02088e+07	1.78546e+07	2.36382e+07	2.37744e+07	4.0771e+07
	PHILIPPINES	Medium And Narrow Spectrum Penicillins	8.46514e+06	6.23103e+06	6.65243e+06	5.52042e+06	4.55407e+06	6.19129e+06	4.76385e+06	5.51968e+06
	PHILIPPINES	Monobactams	10.75	507	236.75	1051.75	961.75	1169.75	1148.75	1025.75
	PHILIPPINES	Other Antibacterials	17092	21712.7	17874.3	17550	10352	10340	10340	10340
	PHILIPPINES	Oxazolidinones	14294.5	14179.5	39062	19192.5	42622	48414	50582	58704.5
	PHILIPPINES	Penems And Carbapenems	438203	452405	493498	471692	369458	420647	389183	418199
	PHILIPPINES	Rifampicin/Rifamycin	1354903	2043509	1408030	1648496	757496	253183	485241	468896
	PHILIPPINES	Tetracyclines And Combinations	6713529	7581434	5894461	7982478	3944398	4236569	6029212	11221830
	PHILIPPINES	Trimethoprim And Similar Formulations	8.09663e+06	9.29428e+06	6.164e+06	5.60529e+06	3.59368e+06	4.76096e+06	5.56883e+06	7.95976e+06
	POLAND	TOTAL	3.04771e+08	3.10147e+08	3.09332e+08	2.89399e+08	2.17172e+08	2.41763e+08	3.02507e+08	3.04587e+08
	POLAND	Aminoglycosides	1.57395e+06	1.55536e+06	1.45637e+06	1.35444e+06	1.11464e+06	1.19937e+06	1.19204e+06	1.10706e+06
	POLAND	Broad Spectrum Penicillins	1.12863e+08	1.12041e+08	1.12713e+08	1.06615e+08	7.51044e+07	8.49443e+07	1.16403e+08	1.25281e+08
	POLAND	Carbenicillin And Similar Types	11.3267	0	0	0	0	0	0	0
	POLAND	Cephalosporins	5.27368e+07	5.63785e+07	5.73477e+07	5.42054e+07	3.88369e+07	4.44744e+07	5.55219e+07	5.45617e+07
	POLAND	Chloramphenicol And Combinations	21	19.1333	20.3333	13.6667	0	0	0	3.33333
	POLAND	Fluoroquinolones	2.55272e+07	2.54654e+07	2.52117e+07	2.32785e+07	1.98528e+07	2.21412e+07	2.21875e+07	2.10008e+07
	POLAND	Glycopeptide Antibact.	222588	265740	236715	305705	328515	407831	415413	425801
	POLAND	Glycylcycline	16515	19120	22410	24945	23675	38105	34590	36180
	POLAND	Lipopeptides	0	26.7857	83.2143	96.4286	91.4286	327.143	185.714	110.714
	POLAND	Macrolides And Similar Types	6.12909e+07	6.37841e+07	6.32317e+07	5.58713e+07	4.42459e+07	5.07206e+07	6.42233e+07	6.05596e+07
	POLAND	Medium And Narrow Spectrum Penicillins	4.67048e+06	4.70848e+06	5.175e+06	5.48475e+06	3.1754e+06	3.09804e+06	4.61358e+06	4.46178e+06
	POLAND	Monobactams	26.35	15	55	160.225	47.5	103.025	30.35	119
	POLAND	Other Antibacterials	32	203.333	0	0	0	10	0	0
	POLAND	Oxazolidinones	48840.7	50460.5	58521.8	75687.5	102886	130260	127742	154922
	POLAND	Penems And Carbapenems	411039	459845	494850	607623	689650	780092	473975	439581
	POLAND	Phosphonics	0	0	0	2844.2	14611.4	46531.1	48161.1	66402.3
	POLAND	Rifampicin/Rifamycin	448175	463915	461317	496992	427603	446818	465774	480335
	POLAND	Tetracyclines And Combinations	3.69272e+07	3.72006e+07	3.52615e+07	3.34635e+07	2.71477e+07	2.66718e+07	2.91674e+07	2.83384e+07
	POLAND	Trimethoprim And Similar Formulations	8.03478e+06	7.75408e+06	7.66165e+06	7.61231e+06	6.10675e+06	6.66356e+06	7.63213e+06	7.673e+06
	PORTUGAL	TOTAL	7.93144e+07	7.68456e+07	8.05246e+07	8.09656e+07	6.23247e+07	6.33173e+07	8.00501e+07	8.50612e+07
	PORTUGAL	Aminoglycosides	317183	294399	291756	297919	281278	320734	330747	386263
	PORTUGAL	Broad Spectrum Penicillins	4.27323e+07	41488572	4.43073e+07	4.4711e+07	3.35436e+07	3.46106e+07	4.52415e+07	4.89191e+07
	PORTUGAL	Carbenicillin And Similar Types	0	18.25	2	28.5	48	108	0	0
	PORTUGAL	Cephalosporins	7.55212e+06	7.55645e+06	8.03179e+06	8.37661e+06	7.2488e+06	7.65474e+06	9.11441e+06	8.83933e+06
	PORTUGAL	Chloramphenicol And Combinations	174.533	59.7333	184.333	22.4	96.1333	59.7	68.9	214.167
	PORTUGAL	Fluoroquinolones	8.41393e+06	7.62728e+06	7.4492e+06	6.95886e+06	5.43365e+06	5.30096e+06	6.05716e+06	6.18646e+06
	PORTUGAL	Glycopeptide Antibact.	166936	152596	158695	156999	155928	165444	173169	213051
	PORTUGAL	Glycylcycline	10512	10353	13293	9980	8517	7544	7943	9752
	PORTUGAL	Lipopeptides	8873.57	7008.93	7376.07	13027.1	9488.93	13480.4	13081.1	19494.3
	PORTUGAL	Macrolides And Similar Types	1.21437e+07	1.15656e+07	1.25501e+07	1.26327e+07	8.48217e+06	7.62036e+06	1.19238e+07	1.26557e+07
	PORTUGAL	Medium And Narrow Spectrum Penicillins	1.94621e+06	1.85737e+06	1.82767e+06	1.77791e+06	1.48965e+06	1.38848e+06	1.53059e+06	1.64486e+06
	PORTUGAL	Monobactams	43591.4	45648.1	40452.5	32052.6	28972.6	37468.5	41083.1	34520.3
	PORTUGAL	Other Antibacterials	107632	78375.8	63879.1	49000.9	45204.5	42285.3	37725.7	24762.1
	PORTUGAL	Oxazolidinones	68824.5	69389.5	70687.5	69725.5	69650	80995.5	81814.5	83861
	PORTUGAL	Penems And Carbapenems	354340	313207	311152	288574	265501	264978	276810	328452
	PORTUGAL	Phosphonics	3828.14	4763.58	4627.49	4672.64	7673.39	1866.61	1028.03	1385.39
	PORTUGAL	Rifampicin/Rifamycin	143650	155388	175298	182455	147019	124506	139170	124206
	PORTUGAL	Tetracyclines And Combinations	3361494	3747448	3.6132e+06	3668891	3531522	4021034	3.59617e+06	3691383
	PORTUGAL	Trimethoprim And Similar Formulations	1.93898e+06	1.87165e+06	1.60798e+06	1.73522e+06	1.57597e+06	1.66161e+06	1.48384e+06	1.89845e+06
	PUERTO RICO	TOTAL	2.60609e+07	2.45445e+07	2.36371e+07	2.35048e+07	2.14591e+07	2.18174e+07	2.3122e+07	2.29281e+07
	PUERTO RICO	Aminoglycosides	111991	107045	173124	154729	124237	141003	186186	182402
	PUERTO RICO	Broad Spectrum Penicillins	9.01327e+06	8.42602e+06	8.0226e+06	6.93188e+06	5.9645e+06	6.65038e+06	6.50245e+06	7.42506e+06
	PUERTO RICO	Cephalosporins	2.77526e+06	2.6141e+06	2.54649e+06	2.35846e+06	1.84022e+06	1.85938e+06	1.9124e+06	2.127e+06
	PUERTO RICO	Fluoroquinolones	4.54687e+06	4.14328e+06	3.98714e+06	4.08728e+06	4.10101e+06	4.05075e+06	3.74098e+06	3.55966e+06
	PUERTO RICO	Glycopeptide Antibact.	212140	210469	190836	176259	152771	146698	168786	173059
	PUERTO RICO	Glycylcycline	11705	10380	10710	10765	6835	6935	5724	7547
	PUERTO RICO	Lipopeptides	18876.8	17703.6	21261.1	23502.9	25509.6	32536.8	35496.8	62273.9
	PUERTO RICO	Macrolides And Similar Types	5.61147e+06	5.23615e+06	5.23865e+06	6.26197e+06	5.28412e+06	4.81149e+06	6.37155e+06	5.50331e+06
	PUERTO RICO	Medium And Narrow Spectrum Penicillins	175472	216846	243271	187907	154487	163588	136354	128739
	PUERTO RICO	Monobactams	9316.5	7976	8527	9186.5	7222.5	7034	8502	7496
	PUERTO RICO	Other Antibacterials	9045.29	7572.94	6528.09	4978.53	4712.94	441.176	0	0
	PUERTO RICO	Oxazolidinones	47522.7	43278.5	46011.7	51062.5	52585.8	51465.8	57513.5	54970.3
	PUERTO RICO	Penems And Carbapenems	320393	280078	249480	227113	204297	186713	192456	187621
	PUERTO RICO	Rifampicin/Rifamycin	0	0	0	0	0	0	3247.5	1260
	PUERTO RICO	Tetracyclines And Combinations	1.66618e+06	1.88618e+06	1.93367e+06	2.00052e+06	2.53069e+06	2.66322e+06	2.76364e+06	2.58503e+06
	PUERTO RICO	Trimethoprim And Similar Formulations	1.53136e+06	1.33739e+06	958842	1.01921e+06	1.00586e+06	1.04582e+06	1.03675e+06	922705
	ROMANIA	TOTAL	2.04429e+08	2.00189e+08	2.0539e+08	2.09431e+08	2.01922e+08	2.04063e+08	2.17266e+08	2.17082e+08
	ROMANIA	Aminoglycosides	3.11496e+06	2.43141e+06	2.25239e+06	2.11328e+06	1.58726e+06	1.35922e+06	1.49904e+06	1.36761e+06
	ROMANIA	Broad Spectrum Penicillins	9.09778e+07	8.96359e+07	9.31908e+07	9.50792e+07	8.74696e+07	8.95994e+07	9.68306e+07	1.01752e+08
	ROMANIA	Cephalosporins	4.04944e+07	4.02596e+07	4.17352e+07	4.30398e+07	3.54121e+07	3.60384e+07	3.82967e+07	3.78193e+07
	ROMANIA	Chloramphenicol And Combinations	47540	52526.7	57795	45488.3	27787.5	24108.3	19772.5	18388.3
	ROMANIA	Fluoroquinolones	2.63353e+07	2.48783e+07	2.49142e+07	2.46567e+07	2.31749e+07	2.44895e+07	2.5325e+07	2.51182e+07
	ROMANIA	Glycopeptide Antibact.	84120.1	68199.7	57568.5	69069.8	39271.3	77562	313487	339746
	ROMANIA	Glycylcycline	21165	23075	27315	32785	29525	48635	58080	58665
	ROMANIA	Lipopeptides	0	0	830.357	651.786	616.071	510.714	732.143	596.429
	ROMANIA	Macrolides And Similar Types	2.02594e+07	2.08991e+07	2.0973e+07	2.24613e+07	3.29807e+07	3.32071e+07	3.37146e+07	3.15787e+07
	ROMANIA	Medium And Narrow Spectrum Penicillins	8.74801e+06	8.23303e+06	7.58675e+06	7.49627e+06	6.45838e+06	4.89169e+06	5.32693e+06	3.92916e+06
	ROMANIA	Monobactams	0	0	0	0	0	0	0	3557.25
	ROMANIA	Oxazolidinones	43360	29077	10293	78643	106507	117372	139628	113412
	ROMANIA	Penems And Carbapenems	424724	507047	591215	681461	800116	1.00426e+06	783315	807923
	ROMANIA	Rifampicin/Rifamycin	1226610	1327820	1163575	1207995	835502	480060	1.02314e+06	1177815
	ROMANIA	Tetracyclines And Combinations	7.23803e+06	6.5343e+06	7.27977e+06	6.70419e+06	7.99854e+06	7.8083e+06	7.48636e+06	6.85075e+06
	ROMANIA	Trimethoprim And Similar Formulations	5.41352e+06	5.30996e+06	5.5492e+06	5.76427e+06	5.00114e+06	4.91654e+06	6.44855e+06	6.14598e+06
	RUSSIA	TOTAL	8.22677e+08	8.91767e+08	8.71169e+08	8.32823e+08	1.05821e+09	8.75614e+08	7.89224e+08	8.34417e+08
	RUSSIA	Aminoglycosides	1.60466e+07	1.73389e+07	1.86394e+07	1.53004e+07	1.46506e+07	7.22304e+06	7.78741e+06	8.58176e+06
	RUSSIA	Broad Spectrum Penicillins	2.70126e+08	2.82349e+08	2.82406e+08	2.86452e+08	3.24617e+08	2.79229e+08	2.65988e+08	2.92883e+08
	RUSSIA	Carbenicillin And Similar Types	25.96	0	0	0	0	0	0	0
	RUSSIA	Cephalosporins	9.93575e+07	1.07023e+08	1.06258e+08	1.05652e+08	1.36116e+08	1.30051e+08	1.05052e+08	1.1075e+08
	RUSSIA	Chloramphenicol And Combinations	7.13741e+06	7.94622e+06	8.02382e+06	7.12904e+06	5.90984e+06	5.55602e+06	5.4518e+06	5.91135e+06
	RUSSIA	Fluoroquinolones	1.69607e+08	1.9839e+08	1.92879e+08	1.85849e+08	2.42936e+08	2.21839e+08	1.90676e+08	1.88845e+08
	RUSSIA	Glycopeptide Antibact.	704209	831479	864214	1.04856e+06	1.90048e+06	1.96727e+06	1.4934e+06	1.20081e+06
	RUSSIA	Glycylcycline	58562	84707	82830	99153	154305	222680	295074	229806
	RUSSIA	Lipopeptides	22111.8	13576.8	20925	25335	29410.7	29958.6	31505.7	33116.4
	RUSSIA	Macrolides And Similar Types	1.48139e+08	1.49821e+08	1.42126e+08	1.38391e+08	2.48797e+08	1.54372e+08	1.41829e+08	1.52281e+08
	RUSSIA	Medium And Narrow Spectrum Penicillins	2.31763e+06	2.16056e+06	3.19983e+06	920264	694536	404338	550486	587032
	RUSSIA	Monobactams	3177.38	4045.5	6018.62	8780.05	29157.5	36348.7	45259.4	49107.1
	RUSSIA	Other Antibacterials	32855.7	35281.3	16057	543	412.667	6.66667	171.667	93697.1
	RUSSIA	Oxazolidinones	311785	448258	769584	942697	1.70995e+06	2.04592e+06	2.42042e+06	8.40931e+06
	RUSSIA	Penems And Carbapenems	1.60444e+06	2.04679e+06	2.05159e+06	2.50442e+06	4.68666e+06	5.10617e+06	3.67042e+06	2.97394e+06
	RUSSIA	Phosphonics	25566.9	37983.8	53456.7	56889.7	99548.6	126902	135466	131167
	RUSSIA	Rifampicin/Rifamycin	1.2145e+07	1.501e+07	1.21197e+07	7.79782e+06	8.11268e+06	6.14625e+06	4.0743e+06	3.53373e+06
	RUSSIA	Tetracyclines And Combinations	7.28215e+07	8.52235e+07	8.03793e+07	5.87459e+07	4.63968e+07	4.33655e+07	4.73386e+07	4.89734e+07
	RUSSIA	Trimethoprim And Similar Formulations	2.22169e+07	2.30016e+07	2.1274e+07	2.18991e+07	2.13708e+07	1.78918e+07	1.23858e+07	8.94994e+06
	SAUDI ARABIA	TOTAL	3.4278e+08	3.35212e+08	2.68514e+08	2.8025e+08	2.48324e+08	2.53101e+08	3.34206e+08	3.7051e+08
	SAUDI ARABIA	Aminoglycosides	567795	455301	479407	729964	1.53514e+06	591822	607844	553207
	SAUDI ARABIA	Broad Spectrum Penicillins	1.64011e+08	1.53304e+08	1.23527e+08	1.27254e+08	1.08607e+08	1.11172e+08	1.58475e+08	1.9148e+08
	SAUDI ARABIA	Cephalosporins	7.37249e+07	7.10734e+07	5.72678e+07	5.9659e+07	4.00154e+07	4.72196e+07	6.28419e+07	6.11741e+07
	SAUDI ARABIA	Fluoroquinolones	3.54472e+07	3.78954e+07	3.09026e+07	3.12158e+07	2.70286e+07	2.56948e+07	3.24076e+07	3.26883e+07
	SAUDI ARABIA	Glycopeptide Antibact.	292429	262205	261009	264647	324362	515290	599997	720128
	SAUDI ARABIA	Glycylcycline	54490	128035	131705	119415	128830	129565	204615	200465
	SAUDI ARABIA	Lipopeptides	0	0	0	0	1885.71	17833.9	57117.9	113604
	SAUDI ARABIA	Macrolides And Similar Types	4.28358e+07	4.10696e+07	3.42637e+07	4.35189e+07	4.41052e+07	3.32508e+07	4.95983e+07	5.67501e+07
	SAUDI ARABIA	Medium And Narrow Spectrum Penicillins	271169	97582.2	58127.6	70151.4	26819.7	179441	91585	148223
	SAUDI ARABIA	Monobactams	40.875	0	15.325	15.325	0	0	0	0
	SAUDI ARABIA	Oxazolidinones	122518	128911	103225	135242	276416	236288	282154	380464
	SAUDI ARABIA	Penems And Carbapenems	847743	843184	1.36507e+06	1.01865e+06	1.99447e+06	1.14207e+06	1.66348e+06	1.54408e+06
	SAUDI ARABIA	Rifampicin/Rifamycin	676343	384983	652130	681384	2018325	945839	183258	397828
	SAUDI ARABIA	Tetracyclines And Combinations	20654379	2.55358e+07	1.71447e+07	1.36846e+07	14187754	2.85492e+07	2.53715e+07	21859561
	SAUDI ARABIA	Trimethoprim And Similar Formulations	3.2747e+06	4.03393e+06	2.35767e+06	1.89843e+06	8.074e+06	3.45589e+06	1.82195e+06	2.50016e+06
	SERBIA	TOTAL	6.91261e+07	6.99994e+07	7.4051e+07	7.28995e+07	7.9411e+07	8.89121e+07	8.75657e+07	8.46429e+07
	SERBIA	Aminoglycosides	2.15763e+06	2.07993e+06	1.93284e+06	1.95442e+06	1.34464e+06	1.19715e+06	1.20481e+06	1.34923e+06
	SERBIA	Broad Spectrum Penicillins	2.62271e+07	2.64238e+07	2.72396e+07	2.76354e+07	2.22607e+07	2.48981e+07	2.9834e+07	3.12309e+07
	SERBIA	Cephalosporins	1.20331e+07	1.22542e+07	1.38147e+07	1.39348e+07	1.59799e+07	2.03551e+07	1.83375e+07	1.73562e+07
	SERBIA	Fluoroquinolones	8.2062e+06	9.04996e+06	9.77329e+06	8781409	1.12433e+07	1.47408e+07	10491129	9.93224e+06
	SERBIA	Glycopeptide Antibact.	99220.2	113935	108327	142394	153852	224496	183101	173549
	SERBIA	Glycylcycline	13180	11535	13825	15285	18875	21370	26010	31050
	SERBIA	Macrolides And Similar Types	1.42026e+07	1.35153e+07	1.50686e+07	1.46402e+07	2.20482e+07	2.03374e+07	2.11877e+07	1.88783e+07
	SERBIA	Medium And Narrow Spectrum Penicillins	249965	218337	149938	173168	97882.8	81380.2	88183.5	377335
	SERBIA	Oxazolidinones	10110	11377	12381	14798.5	19025.5	30113	29655	33293.5
	SERBIA	Penems And Carbapenems	213362	246605	267171	314108	479719	718748	497768	455710
	SERBIA	Tetracyclines And Combinations	5111419	5386321	5064363	4643485	5105911	5570270	5079411	4200891
	SERBIA	Trimethoprim And Similar Formulations	602284	688042	605917	649992	659029	737218	606461	624178
	SLOVAKIA	TOTAL	4.56452e+07	4.5955e+07	4.60704e+07	4.40408e+07	3.23964e+07	3.49898e+07	4.85752e+07	4.61963e+07
	SLOVAKIA	Aminoglycosides	178160	121214	122330	140115	133778	139142	131003	138613
	SLOVAKIA	Broad Spectrum Penicillins	1.08263e+07	1.10876e+07	1.07541e+07	1.06867e+07	7.52068e+06	7.54387e+06	1.09239e+07	1.12956e+07
	SLOVAKIA	Cephalosporins	1.21902e+07	1.23158e+07	1.26611e+07	1.29059e+07	8.85602e+06	9.03926e+06	1.33852e+07	1.24161e+07
	SLOVAKIA	Chloramphenicol And Combinations	1320.2	1813	1553.07	1491	1199.8	1179.73	889	718.667
	SLOVAKIA	Fluoroquinolones	5.64703e+06	5.46843e+06	5.48878e+06	3.6769e+06	2.94492e+06	3.01909e+06	3.33146e+06	3.31017e+06
	SLOVAKIA	Glycopeptide Antibact.	24328.4	27210.9	28728.3	44309.2	50343.4	84161.3	67903.2	72521.8
	SLOVAKIA	Glycylcycline	3520	3645	4460	5300	5920	10530	9000	10475
	SLOVAKIA	Macrolides And Similar Types	9.74987e+06	9.94059e+06	9.94781e+06	9.66654e+06	6.82343e+06	9.0565e+06	1.40281e+07	1.1781e+07
	SLOVAKIA	Medium And Narrow Spectrum Penicillins	2.36747e+06	2.16154e+06	2.07914e+06	1.85631e+06	1.13316e+06	939315	1.35165e+06	1.96004e+06
	SLOVAKIA	Monobactams	0	0	0	0	42.25	51.75	0	20
	SLOVAKIA	Oxazolidinones	10053.5	10508	15557.5	20336	23445	23508.5	23204.5	25968
	SLOVAKIA	Penems And Carbapenems	50573.1	57572.3	57594	57530.6	61562.2	75066	58331.4	58158.9
	SLOVAKIA	Phosphonics	0	0	0	0	0	0	0	1746.36
	SLOVAKIA	Rifampicin/Rifamycin	147075	160400	166925	163775	147575	139125	157000	169825
	SLOVAKIA	Tetracyclines And Combinations	3587858	3721950	3859098	3768154	3748097	3925628	3897818	3627321
	SLOVAKIA	Trimethoprim And Similar Formulations	861386	876760	883216	1.04748e+06	946207	993350	1.20976e+06	1.32807e+06
	SLOVENIA	TOTAL	1.08673e+07	1.09529e+07	1.11125e+07	1.09564e+07	8.46105e+06	8.43346e+06	1.04929e+07	1.12644e+07
	SLOVENIA	Aminoglycosides	60206.1	34378.9	34246.7	38640.4	33498.8	35828.8	30243.4	28118.3
	SLOVENIA	Broad Spectrum Penicillins	5.16713e+06	5.40715e+06	5.51863e+06	5.53903e+06	4.14357e+06	4.19446e+06	5.33057e+06	5.73296e+06
	SLOVENIA	Cephalosporins	628528	604490	482904	536981	558803	596682	639691	517822
	SLOVENIA	Fluoroquinolones	1.08334e+06	1.07519e+06	1.09155e+06	950130	820617	820848	860745	946711
	SLOVENIA	Glycopeptide Antibact.	1600.95	3782.95	6659.65	8592.1	7572.9	28292.4	8463.25	9913.7
	SLOVENIA	Glycylcycline	1525	2040	1455	1195	390	3470	2305	1280
	SLOVENIA	Lipopeptides	2658.57	2544.29	2944.64	1904.29	2137.86	1822.14	1720.36	2128.93
	SLOVENIA	Macrolides And Similar Types	1.36409e+06	1.43287e+06	1.52854e+06	1.49719e+06	1.16758e+06	1.11345e+06	1.37243e+06	1.51605e+06
	SLOVENIA	Medium And Narrow Spectrum Penicillins	1.52219e+06	1.40081e+06	1.3874e+06	1.35207e+06	779125	658105	1.22098e+06	1.43685e+06
	SLOVENIA	Monobactams	17.875	33.225	63.9	92.025	84.35	67.975	75.525	58.725
	SLOVENIA	Oxazolidinones	5267	5976.5	6743.5	5542	8005	10285	9505	13865
	SLOVENIA	Penems And Carbapenems	45757.1	46039.3	47833.3	49317.6	46302.9	40212.8	44878.5	46696.3
	SLOVENIA	Phosphonics	109.833	0	263.6	43.9333	0	0	439.333	439.333
	SLOVENIA	Rifampicin/Rifamycin	0	0	0	0	8251	21025	20208	38210
	SLOVENIA	Tetracyclines And Combinations	386198	385866	438064	463792	455294	473923	513762	547041
	SLOVENIA	Trimethoprim And Similar Formulations	598654	551760	565207	511831	429814	434990	436862	426230
	SOUTH AFRICA	TOTAL	2.67013e+08	2.72134e+08	2.72301e+08	2.5678e+08	2.24387e+08	2.61584e+08	2.82058e+08	2.68502e+08
	SOUTH AFRICA	Aminoglycosides	1.58157e+06	1.78972e+06	1.6185e+06	1.48448e+06	1.13257e+06	990463	1.17535e+06	1.29362e+06
	SOUTH AFRICA	Broad Spectrum Penicillins	1.09937e+08	1.14825e+08	1.17393e+08	1.16057e+08	9.18515e+07	1.07538e+08	1.25662e+08	1.19588e+08
	SOUTH AFRICA	Cephalosporins	1.9293e+07	1.94087e+07	1.89853e+07	2.03827e+07	1.30325e+07	1.50894e+07	1.80574e+07	1.70953e+07
	SOUTH AFRICA	Chloramphenicol And Combinations	77916.7	6250	0	0	0	0	0	0
	SOUTH AFRICA	Fluoroquinolones	2.87364e+07	2.82755e+07	2.75431e+07	2.27193e+07	2.12374e+07	2.19964e+07	2.26789e+07	2.13018e+07
	SOUTH AFRICA	Glycopeptide Antibact.	321282	350837	310685	288074	234894	263536	244472	303361
	SOUTH AFRICA	Glycylcycline	43310	50530	62735	67030	58785	54121	46974	60899
	SOUTH AFRICA	Lipopeptides	20814.3	29757.1	36848.2	41408.9	48741.1	35303.6	25991.1	37741.1
	SOUTH AFRICA	Macrolides And Similar Types	3.05438e+07	3.28179e+07	3.21561e+07	3.28125e+07	3.11756e+07	4.11826e+07	4.26001e+07	4.14288e+07
	SOUTH AFRICA	Medium And Narrow Spectrum Penicillins	1.65324e+06	1.5627e+06	1.60756e+06	1.61188e+06	1.4618e+06	1.54741e+06	1.62423e+06	1.62409e+06
	SOUTH AFRICA	Oxazolidinones	95610	82214.5	69268.2	69845.8	69292.2	86793.8	63784.5	77664.5
	SOUTH AFRICA	Penems And Carbapenems	958171	982003	1.08106e+06	1.20003e+06	990257	1.07995e+06	1.04368e+06	1.06402e+06
	SOUTH AFRICA	Tetracyclines And Combinations	4.90645e+07	4.91944e+07	4.93999e+07	3.93906e+07	4.34788e+07	5.28745e+07	5.15411e+07	4.7949e+07
	SOUTH AFRICA	Trimethoprim And Similar Formulations	24686428	22758803	22037058	20655887	1.96152e+07	18846250	1.72938e+07	1.66773e+07
	SOUTH KOREA	TOTAL	4.84775e+08	4.83762e+08	5.0356e+08	5.17755e+08	4.12096e+08	3.90286e+08	5.10503e+08	6.34371e+08
	SOUTH KOREA	Aminoglycosides	1.38572e+07	1.25539e+07	1.04104e+07	9.33024e+06	7.39589e+06	6.09671e+06	5.92251e+06	5.5066e+06
	SOUTH KOREA	Broad Spectrum Penicillins	1.68662e+08	1.70723e+08	1.7565e+08	1.77552e+08	1.22447e+08	1.22111e+08	1.72289e+08	2.22539e+08
	SOUTH KOREA	Carbenicillin And Similar Types	937.093	1423.27	633.86	0	0	0	0	0
	SOUTH KOREA	Cephalosporins	1.29513e+08	1.2997e+08	1.3768e+08	1.41986e+08	1.15532e+08	1.12298e+08	1.55097e+08	1.88488e+08
	SOUTH KOREA	Chloramphenicol And Combinations	33.3333	0	0	0	0	0	0	0
	SOUTH KOREA	Fluoroquinolones	3.87362e+07	3.51454e+07	3.55871e+07	3.59317e+07	3.11196e+07	2.88231e+07	3.25852e+07	3.59458e+07
	SOUTH KOREA	Glycopeptide Antibact.	1.20019e+06	1.35508e+06	1.40556e+06	1.40135e+06	1.33533e+06	1.34285e+06	1.34794e+06	1.38839e+06
	SOUTH KOREA	Glycylcycline	69010	74025	69140	73030	76325	80570	72915	92640
	SOUTH KOREA	Lipopeptides	0	0	0	0	2497.14	10915	12894.3	13183.9
	SOUTH KOREA	Macrolides And Similar Types	8.25763e+07	7.87809e+07	8.29418e+07	8.5978e+07	6.22276e+07	6.29797e+07	9.04321e+07	1.16715e+08
	SOUTH KOREA	Medium And Narrow Spectrum Penicillins	176724	192256	130417	130140	146487	41156.9	25035	94927.3
	SOUTH KOREA	Monobactams	37207.8	47789.8	71143.8	81390.8	60513.5	25547.5	284	0
	SOUTH KOREA	Other Antibacterials	35007.3	35309.3	25696.3	18548.3	15828	14250	10400	9340
	SOUTH KOREA	Oxazolidinones	66320	67056.5	80280.5	91673.5	103746	134165	118934	108987
	SOUTH KOREA	Penems And Carbapenems	1.62396e+06	1.82221e+06	1.92214e+06	1.96813e+06	1.95509e+06	1.99615e+06	2.06342e+06	2.15947e+06
	SOUTH KOREA	Rifampicin/Rifamycin	140250	123600	115290	115140	103890	125310	136680	135840
	SOUTH KOREA	Tetracyclines And Combinations	43636446	4.80052e+07	53002755	5.85649e+07	6.56869e+07	5.03071e+07	46073909	5.5647e+07
	SOUTH KOREA	Trimethoprim And Similar Formulations	4.44332e+06	4.86492e+06	4.46808e+06	4.53326e+06	3.88701e+06	3.89973e+06	4.315e+06	5.52669e+06
	SPAIN	TOTAL	5.13664e+08	4.993e+08	5.272e+08	5.13785e+08	4.06475e+08	4.13223e+08	4.83847e+08	5.13346e+08
	SPAIN	Aminoglycosides	2.05621e+06	1.97191e+06	1.97637e+06	1.92189e+06	1.87908e+06	1.93082e+06	1.79409e+06	1.80376e+06
	SPAIN	Broad Spectrum Penicillins	2.97174e+08	2.85096e+08	3.01938e+08	2.9461e+08	2.2222e+08	2.29046e+08	2.70493e+08	2.90699e+08
	SPAIN	Cephalosporins	4.6645e+07	4.85728e+07	5.23069e+07	5.44565e+07	4.49117e+07	4.58104e+07	5.43954e+07	5.82329e+07
	SPAIN	Fluoroquinolones	5.24621e+07	5.06726e+07	5.49978e+07	47918039	3.84762e+07	3.6388e+07	4.25086e+07	4.43706e+07
	SPAIN	Glycopeptide Antibact.	749372	751697	731650	717415	735824	820640	805957	845476
	SPAIN	Glycylcycline	48381	47255	41376	37562	39401	41866	43405	39460
	SPAIN	Lipopeptides	310816	304575	359239	431562	478729	607889	670635	681479
	SPAIN	Macrolides And Similar Types	6.57276e+07	6.22971e+07	6.54916e+07	6.23115e+07	4.90437e+07	4.53553e+07	6.07783e+07	6.31533e+07
	SPAIN	Medium And Narrow Spectrum Penicillins	6.87896e+06	6.93128e+06	6.78979e+06	7.0576e+06	5.25172e+06	4.84679e+06	5.98712e+06	6.73345e+06
	SPAIN	Monobactams	50501.5	50838	48370.7	62478.6	65215.6	66917	68867.5	75601.9
	SPAIN	Other Antibacterials	78353.4	67588.8	58722	49415	38129	34896.5	31315.4	23267
	SPAIN	Oxazolidinones	422002	502862	517282	581740	589056	658824	654921	691076
	SPAIN	Penems And Carbapenems	1.95814e+06	1.94099e+06	1.85977e+06	1.83706e+06	1.86197e+06	2.06519e+06	2.06586e+06	2.13471e+06
	SPAIN	Phosphonics	2.36673e+06	2.5444e+06	2.64911e+06	2.73106e+06	2.69807e+06	2.81528e+06	2.89241e+06	2.91533e+06
	SPAIN	Rifampicin/Rifamycin	1.40057e+06	1426702	1370144	1714105	1381329	1.4128e+06	1.74376e+06	1682206
	SPAIN	Tetracyclines And Combinations	27193222	2.78543e+07	2.78492e+07	2.88913e+07	28574750	32624598	29674976	29450130
	SPAIN	Trimethoprim And Similar Formulations	8.14241e+06	8.26743e+06	8.21513e+06	8.45549e+06	8.22998e+06	8.69661e+06	9.23831e+06	9.8144e+06
	SWEDEN	TOTAL	4.51691e+07	4.46634e+07	4.36285e+07	4.28734e+07	3.76406e+07	3.5946e+07	3.89738e+07	4.34247e+07
	SWEDEN	Aminoglycosides	113862	112655	133375	124992	116481	95462.1	96683.7	91960.6
	SWEDEN	Broad Spectrum Penicillins	3.66736e+06	3.74127e+06	3.75786e+06	4.07865e+06	3.52766e+06	3.40816e+06	3.51873e+06	3.4332e+06
	SWEDEN	Cephalosporins	975549	807332	761042	720196	766116	716880	762304	821392
	SWEDEN	Fluoroquinolones	3.54983e+06	3.40689e+06	3.33079e+06	3.16681e+06	2.8324e+06	2.8062e+06	3.10345e+06	3.22377e+06
	SWEDEN	Glycopeptide Antibact.	71744.3	73693.4	71177.4	68802.2	63942.8	73192	67857.1	68787.6
	SWEDEN	Glycylcycline	2225	2090	3495	3090	2535	3260	2875	3405
	SWEDEN	Lipopeptides	12789.3	12540.4	18272.1	24916.1	25518.9	25316.8	28629.6	32515.7
	SWEDEN	Macrolides And Similar Types	2.58515e+06	2.54057e+06	2.40266e+06	2.52957e+06	2.38432e+06	1.96825e+06	2.16835e+06	2.29717e+06
	SWEDEN	Medium And Narrow Spectrum Penicillins	2.17117e+07	2.15809e+07	2.13093e+07	2.05375e+07	1.72143e+07	1.66071e+07	1.88124e+07	2.18429e+07
	SWEDEN	Monobactams	519.125	474.575	1307	1269.23	2059.37	1693.92	1470.68	1411.45
	SWEDEN	Other Antibacterials	37543.3	31036.7	25543.3	23493.3	15763.3	8346.67	0	0
	SWEDEN	Oxazolidinones	30571	28327	30105.5	32068.5	37450.5	45647.5	49475	49772.5
	SWEDEN	Penems And Carbapenems	192534	199327	191319	193832	199620	207657	200591	208958
	SWEDEN	Phosphonics	0	6.5875	118.613	393.2	59.3125	246.025	708.425	1403.68
	SWEDEN	Tetracyclines And Combinations	1.0756e+07	1.06797e+07	9.99825e+06	9.69747e+06	8.86321e+06	8.36881e+06	8.40244e+06	9.43501e+06
	SWEDEN	Trimethoprim And Similar Formulations	1.46168e+06	1.44652e+06	1.59391e+06	1.67035e+06	1.58916e+06	1.60982e+06	1.75782e+06	1.91302e+06
	SWITZERLAND	TOTAL	3.47013e+07	3.3828e+07	3.44299e+07	3.41219e+07	2.85728e+07	2.73161e+07	3.38346e+07	3.68155e+07
	SWITZERLAND	Aminoglycosides	104340	98041.6	91114.7	83602.5	75802.9	53957.4	43798.3	52677.9
	SWITZERLAND	Broad Spectrum Penicillins	1.53385e+07	1.50241e+07	1.54938e+07	1.59604e+07	1.2779e+07	1.27651e+07	1.72075e+07	1.91485e+07
	SWITZERLAND	Cephalosporins	3.40384e+06	3.51981e+06	3.52253e+06	3.52747e+06	2.86491e+06	2.65026e+06	3.26538e+06	3.59973e+06
	SWITZERLAND	Chloramphenicol And Combinations	0	101	33	0	0	0	0	0
	SWITZERLAND	Fluoroquinolones	5.63944e+06	5.14884e+06	4.90479e+06	4.38637e+06	3.61291e+06	3.41943e+06	3.67257e+06	3.65034e+06
	SWITZERLAND	Glycopeptide Antibact.	70288.3	88862.5	88530.6	93084.1	100301	93238.6	104656	107611
	SWITZERLAND	Glycylcycline	2020	1480	1905	1930	1480	1585	1615	1815
	SWITZERLAND	Lipopeptides	45048.2	48120.4	50516.4	46951.1	45774.6	46549.3	50830	51879.3
	SWITZERLAND	Macrolides And Similar Types	4.6765e+06	4.44258e+06	4.3833e+06	4.34023e+06	3.43143e+06	3.03616e+06	3.84888e+06	4.28592e+06
	SWITZERLAND	Medium And Narrow Spectrum Penicillins	631661	581311	571337	536182	339491	246057	290949	294262
	SWITZERLAND	Monobactams	2254.37	2234.15	2247.3	2796.57	3617.13	3234.67	3421	3109.55
	SWITZERLAND	Other Antibacterials	18400	18331.7	15870	14288.3	12205	11633.3	11875	12560
	SWITZERLAND	Oxazolidinones	8202	8907	9210	9428	7853	7461	8266.5	7597
	SWITZERLAND	Penems And Carbapenems	132375	217860	219655	209182	232303	209863	223915	212113
	SWITZERLAND	Rifampicin/Rifamycin	23820	25230	23610	18600	16530	21090	20490	22560
	SWITZERLAND	Tetracyclines And Combinations	3079035	2994097	3389583	3161040	3334191	3077284	3190165	3354590
	SWITZERLAND	Trimethoprim And Similar Formulations	1.52558e+06	1.60809e+06	1.6619e+06	1.73031e+06	1.71498e+06	1.67314e+06	1.8903e+06	2.01021e+06
	TAIWAN	TOTAL	1.61598e+08	1.46397e+08	1.38465e+08	1.35083e+08	1.26397e+08	1.01408e+08	1.14424e+08	1.338e+08
	TAIWAN	Aminoglycosides	2.25387e+06	1.27733e+06	1.19101e+06	1.08721e+06	1.0438e+06	809793	865206	905869
	TAIWAN	Broad Spectrum Penicillins	6.00754e+07	5.35841e+07	4.53972e+07	4.36337e+07	4.0488e+07	3.25906e+07	4.00424e+07	4.74438e+07
	TAIWAN	Cephalosporins	3.58305e+07	3.44777e+07	3.30479e+07	3.1487e+07	2.9708e+07	2.58328e+07	2.93682e+07	3.39511e+07
	TAIWAN	Chloramphenicol And Combinations	432317	492150	470033	334133	337750	237033	244133	333433
	TAIWAN	Fluoroquinolones	1.50663e+07	1.2167e+07	1.48597e+07	1.30876e+07	1.08048e+07	1.04126e+07	1.11029e+07	1.39357e+07
	TAIWAN	Glycopeptide Antibact.	728244	767506	913968	978113	1.00339e+06	975278	921115	1.04345e+06
	TAIWAN	Glycylcycline	128115	126875	146700	162310	159230	158780	159070	179465
	TAIWAN	Lipopeptides	59283.9	73701.8	85414.3	112220	125179	130112	152934	170511
	TAIWAN	Macrolides And Similar Types	1.40665e+07	1.32972e+07	1.34483e+07	1.35372e+07	1.16196e+07	6.37303e+06	8.04801e+06	1.15663e+07
	TAIWAN	Medium And Narrow Spectrum Penicillins	2.13605e+06	2.0022e+06	1.90695e+06	1.90121e+06	1.80556e+06	1.68719e+06	1.60589e+06	1.5456e+06
	TAIWAN	Monobactams	41.5	0	0	0	0	0	0	0
	TAIWAN	Other Antibacterials	238422	259229	268414	284766	280520	267056	274677	298025
	TAIWAN	Oxazolidinones	56617	59144	94768	110194	106207	122703	114638	138978
	TAIWAN	Penems And Carbapenems	1.52337e+06	1.65685e+06	1.77979e+06	1.87938e+06	1.80922e+06	1.62141e+06	1.6364e+06	1.87187e+06
	TAIWAN	Phosphonics	15050.8	24128.6	33595.9	39560.4	44680.7	36224.3	35841.3	25267.2
	TAIWAN	Rifampicin/Rifamycin	175140	197280	251130	268710	251580	252600	249840	265110
	TAIWAN	Tetracyclines And Combinations	25314574	22280289	21177597	22615856	23554323	17183849	16508495	16926265
	TAIWAN	Trimethoprim And Similar Formulations	3498487	3654300	3393046	3564149	3255547	2716593	3094408	3.19969e+06
	THAILAND	TOTAL	3.27235e+08	3.76815e+08	5.93347e+08	6.18255e+08	5.53439e+08	5.33867e+08	6.66665e+08	7.41463e+08
	THAILAND	Aminoglycosides	2.27136e+06	2.38636e+06	3.04056e+06	2.50509e+06	2.79453e+06	3.95752e+06	2.60546e+06	3.19088e+06
	THAILAND	Broad Spectrum Penicillins	1.09112e+08	1.32056e+08	2.35346e+08	2.41571e+08	2.03568e+08	2.02573e+08	2.64077e+08	3.13935e+08
	THAILAND	Cephalosporins	2.33129e+07	2.48938e+07	2.96226e+07	2.86925e+07	2.63649e+07	2.10256e+07	2.99005e+07	3.41266e+07
	THAILAND	Chloramphenicol And Combinations	712677	1.30249e+06	1.89777e+06	407403	332556	484883	149551	1.35377e+06
	THAILAND	Fluoroquinolones	5.49762e+07	5.67753e+07	8.75042e+07	1.00889e+08	8.50212e+07	8.15765e+07	1.0969e+08	1.02642e+08
	THAILAND	Glycopeptide Antibact.	285007	263325	297955	272193	265291	306379	290627	263520
	THAILAND	Glycylcycline	58292	53165	49100	42142	42649	59858	71502	73943
	THAILAND	Macrolides And Similar Types	3.63069e+07	4.04996e+07	5.14092e+07	5.13826e+07	4.12209e+07	3.26863e+07	5.13786e+07	6.02381e+07
	THAILAND	Medium And Narrow Spectrum Penicillins	3.10179e+07	3.5522e+07	4.75777e+07	5.3892e+07	5.08341e+07	5.4751e+07	4.92725e+07	5.63294e+07
	THAILAND	Other Antibacterials	88563.3	100383	102487	99977.7	95192.1	126725	235497	665902
	THAILAND	Oxazolidinones	11285.5	8965	8060.5	8161.5	8643.5	18386	47267.5	38636.5
	THAILAND	Penems And Carbapenems	1.88933e+06	1.98247e+06	1.94274e+06	1.92282e+06	1.78935e+06	2.02488e+06	2.07567e+06	2.13789e+06
	THAILAND	Phosphonics	230590	241259	249125	243025	230980	256822	282752	276132
	THAILAND	Rifampicin/Rifamycin	4.09693e+06	4.70567e+06	5.96189e+06	4.34283e+06	4130895	3705940	3375775	4.82287e+06
	THAILAND	Tetracyclines And Combinations	5.20583e+07	6.60979e+07	1.02348e+08	1.14047e+08	1.1808e+08	1.12232e+08	1.33523e+08	1.37423e+08
	THAILAND	Trimethoprim And Similar Formulations	1.08071e+07	9.9255e+06	25989233	1.7937e+07	1.86599e+07	18081318	1.96884e+07	2.39459e+07
	TUNISIA	TOTAL	1.44485e+08	1.51631e+08	1.53098e+08	1.54768e+08	1.37737e+08	1.38555e+08	1.68599e+08	1.70277e+08
	TUNISIA	Aminoglycosides	1.52041e+06	1.5304e+06	1.46963e+06	1.20085e+06	1.06109e+06	1.00339e+06	1.00249e+06	1.02288e+06
	TUNISIA	Broad Spectrum Penicillins	7.98228e+07	8.66525e+07	8.64175e+07	8.86021e+07	7.59181e+07	6.91742e+07	9.70615e+07	1.0034e+08
	TUNISIA	Cephalosporins	8.01396e+06	8.34791e+06	8.5559e+06	8.40395e+06	7.03418e+06	6.60265e+06	8.13437e+06	7.74014e+06
	TUNISIA	Chloramphenicol And Combinations	44144	33680	27312	31872	16688	24920	1112	0
	TUNISIA	Fluoroquinolones	8.40331e+06	8.05602e+06	9.4744e+06	9.77709e+06	8.28637e+06	8.781e+06	1.0017e+07	1.12774e+07
	TUNISIA	Glycopeptide Antibact.	92083.9	97591.2	115674	144971	101524	174992	193003	155451
	TUNISIA	Glycylcycline	11080	11660	13455	17720	11725	19940	18135	50470
	TUNISIA	Macrolides And Similar Types	2.34584e+07	2.43831e+07	2.5757e+07	2.66724e+07	2.94717e+07	3.649e+07	3.53272e+07	3.26542e+07
	TUNISIA	Medium And Narrow Spectrum Penicillins	5.41446e+06	4.41954e+06	4.63449e+06	4.5078e+06	3.51767e+06	3.05104e+06	3.20215e+06	3.231e+06
	TUNISIA	Other Antibacterials	2.17576e+06	2.29607e+06	1.70892e+06	2.00468e+06	1.93797e+06	1.62388e+06	1.67495e+06	1.35886e+06
	TUNISIA	Oxazolidinones	3300	3165	3055	2180	3400	4245	3220	4335
	TUNISIA	Penems And Carbapenems	372477	371602	413073	418978	345661	350473	300854	334277
	TUNISIA	Phosphonics	20591.3	9857	4512.17	4494.05	2597.45	1835.81	5221.93	8118.89
	TUNISIA	Rifampicin/Rifamycin	224787	224273	169943	201036	200450	167614	162795	136692
	TUNISIA	Tetracyclines And Combinations	1.3372e+07	13677464	12981458	11585808	8924960	10310382	10542554	11211586
	TUNISIA	Trimethoprim And Similar Formulations	1535412	1.5165e+06	1.35134e+06	1.19209e+06	902969	774506	952474	751615
	TÜRKIYE	TOTAL	1.22718e+09	1.10418e+09	1.09693e+09	1.12267e+09	8.69132e+08	9.6966e+08	1.23386e+09	1.4299e+09
	TÜRKIYE	Aminoglycosides	3.57919e+06	3.27439e+06	3.10565e+06	3.04258e+06	2.49902e+06	2.25561e+06	2.13792e+06	2.01619e+06
	TÜRKIYE	Broad Spectrum Penicillins	4.97237e+08	4.51473e+08	4.80779e+08	5.20942e+08	4.24431e+08	4.95635e+08	6.26608e+08	7.1536e+08
	TÜRKIYE	Cephalosporins	4.07839e+08	3.50299e+08	2.95423e+08	2.96367e+08	2.01005e+08	2.19242e+08	2.93308e+08	3.45387e+08
	TÜRKIYE	Chloramphenicol And Combinations	94.9333	0	0	0	0	0	0	0
	TÜRKIYE	Fluoroquinolones	1.02702e+08	1.01341e+08	1.05608e+08	9.84535e+07	9.56638e+07	1.04413e+08	1.15511e+08	1.23434e+08
	TÜRKIYE	Glycopeptide Antibact.	1.04415e+06	1.08304e+06	1.18357e+06	1.6226e+06	1.47853e+06	1.05289e+06	867274	729778
	TÜRKIYE	Glycylcycline	328790	338715	399200	551245	386720	243795	221950	208520
	TÜRKIYE	Lipopeptides	241997	277701	289218	206044	159148	92238.2	140775	189426
	TÜRKIYE	Macrolides And Similar Types	1.41909e+08	1.22521e+08	1.35487e+08	1.26649e+08	8.92418e+07	8.28004e+07	1.24716e+08	1.66632e+08
	TÜRKIYE	Medium And Narrow Spectrum Penicillins	1.29582e+07	1.40873e+07	1.37956e+07	1.35079e+07	4.7938e+06	3.13233e+06	5.94621e+06	1.1022e+07
	TÜRKIYE	Other Antibacterials	5.41128e+06	5.56946e+06	4.807e+06	4.40335e+06	3.41385e+06	3.36867e+06	3.56675e+06	3.2169e+06
	TÜRKIYE	Oxazolidinones	222849	256848	295376	335854	377210	234066	208384	128728
	TÜRKIYE	Penems And Carbapenems	2.77887e+06	2.96987e+06	3.65272e+06	3.66397e+06	3.07773e+06	2.27777e+06	2.03148e+06	1.31588e+06
	TÜRKIYE	Phosphonics	0	0	19986.3	75125.8	42986.2	19603.2	16528.9	5611.87
	TÜRKIYE	Rifampicin/Rifamycin	3.44774e+06	3.51746e+06	3.37592e+06	3.85144e+06	3.47885e+06	3.99711e+06	3.81276e+06	3.87019e+06
	TÜRKIYE	Tetracyclines And Combinations	3.8884e+07	3.9321e+07	4.0362e+07	40621204	3.26804e+07	43501799	4.62465e+07	4.77494e+07
	TÜRKIYE	Trimethoprim And Similar Formulations	8.59752e+06	7.85161e+06	8.34382e+06	8.3745e+06	6.40221e+06	7.39427e+06	8.52308e+06	8.63254e+06
	UNITED ARAB EMIRATES	TOTAL	9.55151e+07	9.57751e+07	9.62058e+07	9.08278e+07	7.78044e+07	7.3947e+07	9.58397e+07	1.09088e+08
	UNITED ARAB EMIRATES	Aminoglycosides	441162	287793	558188	358063	142790	176118	195744	243998
	UNITED ARAB EMIRATES	Broad Spectrum Penicillins	3.79026e+07	3.7158e+07	3.73188e+07	3.58652e+07	3.01102e+07	2.88875e+07	3.73828e+07	4.62822e+07
	UNITED ARAB EMIRATES	Cephalosporins	2.13975e+07	2.13997e+07	2.09065e+07	2.09722e+07	1.51545e+07	1.55267e+07	2.1549e+07	2.50406e+07
	UNITED ARAB EMIRATES	Fluoroquinolones	1.21052e+07	1.22962e+07	1.24982e+07	1.02003e+07	8.81984e+06	8.48772e+06	9.95812e+06	1.08291e+07
	UNITED ARAB EMIRATES	Glycopeptide Antibact.	18830.2	22407	22579.4	20488.5	25274.2	19516	37472.7	16714
	UNITED ARAB EMIRATES	Glycylcycline	2855	4945	4025	3215	3630	6480	3915	2250
	UNITED ARAB EMIRATES	Lipopeptides	0	0	0	17.8571	39.2857	412.5	483.929	708.929
	UNITED ARAB EMIRATES	Macrolides And Similar Types	1.57092e+07	1.63764e+07	1.54654e+07	1.45997e+07	1.54457e+07	1.25742e+07	1.83123e+07	1.79436e+07
	UNITED ARAB EMIRATES	Medium And Narrow Spectrum Penicillins	5735.7	66.5278	483.567	173.3	66.4833	199.844	448.994	484.822
	UNITED ARAB EMIRATES	Monobactams	0	0	173.775	79.225	53.675	227.45	163.55	35.775
	UNITED ARAB EMIRATES	Oxazolidinones	6944.5	9432	10762.5	11149.5	16087	35564	15963	17543
	UNITED ARAB EMIRATES	Penems And Carbapenems	77451.2	68394	71991.7	63984.2	92245.3	108768	103645	91453
	UNITED ARAB EMIRATES	Rifampicin/Rifamycin	25500	2000	12400	5150	4775	0	0	0
	UNITED ARAB EMIRATES	Tetracyclines And Combinations	7532850	7843890	9086532	8526949	7769877	7.87925e+06	7991078	8.39267e+06
	UNITED ARAB EMIRATES	Trimethoprim And Similar Formulations	289334	305760	249768	201132	219346	244387	288650	226454
	UNITED KINGDOM	TOTAL	4.88443e+08	4.66883e+08	4.47861e+08	4.49753e+08	4.06711e+08	4.06435e+08	4.48786e+08	4.70376e+08
	UNITED KINGDOM	Aminoglycosides	3.83105e+06	3.91627e+06	4.1002e+06	4.26992e+06	3.65543e+06	3.84298e+06	3.86373e+06	3.91066e+06
	UNITED KINGDOM	Broad Spectrum Penicillins	1.34163e+08	1.24571e+08	1.17421e+08	1.16135e+08	9.94383e+07	1.01836e+08	1.19945e+08	1.27648e+08
	UNITED KINGDOM	Carbenicillin And Similar Types	61760.5	127334	126289	114616	90709.7	80207.7	77272.4	85514
	UNITED KINGDOM	Cephalosporins	8.65902e+06	8.42228e+06	8.19346e+06	8.18973e+06	8.11206e+06	8.32088e+06	9.03617e+06	9.36617e+06
	UNITED KINGDOM	Chloramphenicol And Combinations	55261.9	53053.4	32052.6	30334.1	23343.3	19077.4	24243.7	20482.3
	UNITED KINGDOM	Fluoroquinolones	1.7402e+07	1.74359e+07	1.81109e+07	1.68277e+07	1.52916e+07	1.47615e+07	1.52279e+07	1.53933e+07
	UNITED KINGDOM	Glycopeptide Antibact.	2.32939e+06	2.51621e+06	2.51018e+06	2.54368e+06	2.21188e+06	2.37395e+06	2.51585e+06	2.65333e+06
	UNITED KINGDOM	Glycylcycline	65390	91285	95425	97455	82295	88040	87815	106825
	UNITED KINGDOM	Lipopeptides	183179	181366	191680	197283	179120	197711	214073	227980
	UNITED KINGDOM	Macrolides And Similar Types	8.19998e+07	7.7108e+07	7.1933e+07	6.98723e+07	6.20553e+07	5.89873e+07	6.5231e+07	6.62572e+07
	UNITED KINGDOM	Medium And Narrow Spectrum Penicillins	6.82726e+07	6.80929e+07	6.92005e+07	6.85686e+07	6.43394e+07	6.52349e+07	7.39082e+07	7.79033e+07
	UNITED KINGDOM	Monobactams	110840	109018	124316	134060	119531	129563	139164	141895
	UNITED KINGDOM	Other Antibacterials	231876	196798	166121	159442	137782	121823	114905	107512
	UNITED KINGDOM	Oxazolidinones	248759	286343	316189	322075	292239	303787	335372	362449
	UNITED KINGDOM	Penems And Carbapenems	1.53324e+06	1.54149e+06	1.43684e+06	1.42897e+06	1.29509e+06	1.37085e+06	1.39061e+06	1.44689e+06
	UNITED KINGDOM	Phosphonics	30996	39945.3	42419.4	51313.6	33902.4	28510.9	29998.9	33589.8
	UNITED KINGDOM	Rifampicin/Rifamycin	116190	131160	74570.7	82419.3	89190	88413.3	95080	102763
	UNITED KINGDOM	Tetracyclines And Combinations	1.3511e+08	1.3279e+08	1.2908e+08	1.37447e+08	1.25914e+08	1.25838e+08	1.33414e+08	1.4081e+08
	UNITED KINGDOM	Trimethoprim And Similar Formulations	3.40386e+07	2.92733e+07	2.47068e+07	2.32809e+07	2.33497e+07	2.2811e+07	2.31362e+07	2.3798e+07
	UNITED STATES	TOTAL	2.86445e+09	2.927e+09	2.79951e+09	2.81603e+09	2.34539e+09	2.47709e+09	2.66726e+09	2.78314e+09
	UNITED STATES	Aminoglycosides	1.66589e+07	1.63745e+07	1.59436e+07	1.61083e+07	1.49286e+07	1.50307e+07	1.4078e+07	1.51431e+07
	UNITED STATES	Broad Spectrum Penicillins	8.85333e+08	9.09868e+08	8.71148e+08	9.03487e+08	6.5539e+08	7.14687e+08	8.54646e+08	9.76259e+08
	UNITED STATES	Cephalosporins	3.3921e+08	3.45137e+08	3.51132e+08	3.44756e+08	2.90296e+08	3.04415e+08	3.30823e+08	3.47463e+08
	UNITED STATES	Chloramphenicol And Combinations	1456	1960	1660.4	1442	1363.6	886.667	886.667	177.333
	UNITED STATES	Fluoroquinolones	324046531	2.56146e+08	2.27546e+08	2.10232e+08	1.84426e+08	1.81388e+08	1.73085e+08	1.71396e+08
	UNITED STATES	Glycopeptide Antibact.	2.2985e+07	2.36285e+07	2.32237e+07	2.23257e+07	2.09199e+07	2.10986e+07	2.04435e+07	2.03314e+07
	UNITED STATES	Glycylcycline	275164	261163	244529	209286	175578	173836	152245	150100
	UNITED STATES	Lipopeptides	5.49762e+06	6.08791e+06	6.71023e+06	6.52304e+06	6.49063e+06	7.51972e+06	8.67534e+06	9.77203e+06
	UNITED STATES	Macrolides And Similar Types	3.70089e+08	3.78759e+08	3.67219e+08	3.52656e+08	2.96927e+08	2.84875e+08	3.00687e+08	2.79898e+08
	UNITED STATES	Medium And Narrow Spectrum Penicillins	4.56444e+07	4.49433e+07	4.03033e+07	3.81283e+07	3.36254e+07	3.07005e+07	2.88467e+07	3.29748e+07
	UNITED STATES	Monobactams	1.00462e+06	968120	832402	704711	616788	584845	526146	489451
	UNITED STATES	Other Antibacterials	4.94907e+06	4.96864e+06	4.9328e+06	4.16149e+06	2.18345e+06	722670	3498.16	4942.52
	UNITED STATES	Oxazolidinones	3.27438e+06	3.24216e+06	3.48057e+06	3.7081e+06	3.80562e+06	4.05892e+06	4.25866e+06	4.99076e+06
	UNITED STATES	Penems And Carbapenems	9.33323e+06	9.42915e+06	9.26248e+06	9.12311e+06	9.20036e+06	9.82254e+06	9.65643e+06	1.03332e+07
	UNITED STATES	Rifampicin/Rifamycin	9	0	0	0	7685	22690	908460	1020635
	UNITED STATES	Tetracyclines And Combinations	6.27956e+08	7.21013e+08	6.82479e+08	7.22708e+08	6.62054e+08	7.38941e+08	7.66755e+08	7.62844e+08
	UNITED STATES	Trimethoprim And Similar Formulations	2.08192e+08	2.06167e+08	195046086	1.81195e+08	164337691	163051634	153711955	1.50068e+08
	URUGUAY	TOTAL	1.95608e+07	2.01286e+07	1.86256e+07	1.98807e+07	1.4412e+07	1.53442e+07	2.12429e+07	2.14191e+07
	URUGUAY	Aminoglycosides	79950.9	89380.6	131955	70412.9	62215.3	64271.9	108272	85981.9
	URUGUAY	Broad Spectrum Penicillins	1.03642e+07	1.05878e+07	9.83945e+06	1.01297e+07	6.68542e+06	7.4209e+06	1.15728e+07	1.14167e+07
	URUGUAY	Cephalosporins	2.88308e+06	3.3549e+06	3.00149e+06	3.73626e+06	3.0046e+06	3.04112e+06	3.48352e+06	3.72646e+06
	URUGUAY	Chloramphenicol And Combinations	357.467	254.333	302.4	475.067	164.267	325.733	163.333	205.8
	URUGUAY	Fluoroquinolones	1.91246e+06	1.82868e+06	1.67427e+06	1.56813e+06	1.42046e+06	1.47466e+06	1.55343e+06	1.59331e+06
	URUGUAY	Glycopeptide Antibact.	20109.2	22256.5	19548.9	14689.4	22997.2	16752.4	16959	15115.6
	URUGUAY	Glycylcycline	111	51	293	182	203	633	815	1754
	URUGUAY	Macrolides And Similar Types	2.95719e+06	2.88916e+06	2.67952e+06	2.86873e+06	1.78842e+06	1.81166e+06	2.93052e+06	3.01357e+06
	URUGUAY	Medium And Narrow Spectrum Penicillins	112529	72326.1	35268.4	138172	22660.9	48953.2	100760	77220.5
	URUGUAY	Oxazolidinones	268.5	722.167	846.5	1947.33	2187.83	2046.5	3872.5	6365.83
	URUGUAY	Penems And Carbapenems	55055.3	65363.7	61089.5	60938.3	64321.5	116353	143264	150741
	URUGUAY	Rifampicin/Rifamycin	8380	10704	12004	14644	10608	11912	14016	12168
	URUGUAY	Tetracyclines And Combinations	523003	515427	542119	621143	631724	713513	703920	728027
	URUGUAY	Trimethoprim And Similar Formulations	644070	691581	627418	655205	695969	621148	610641	591419
	VIETNAM	TOTAL	8.69066e+08	1.69892e+09	1.9125e+09	1.80237e+09	1.55334e+09	1.7933e+09	1.90424e+09	1.94842e+09
	VIETNAM	Aminoglycosides	1.01342e+07	1.45749e+07	1.69923e+08	1.14921e+08	5.21373e+07	3.80258e+08	1.33846e+07	1.5474e+07
	VIETNAM	Broad Spectrum Penicillins	2.01403e+08	4.07937e+08	4.54363e+08	4.52491e+08	4.06034e+08	4.06357e+08	5.54886e+08	5.81304e+08
	VIETNAM	Carbenicillin And Similar Types	109613	120009	103551	100706	159855	105685	222532	262812
	VIETNAM	Cephalosporins	2.99872e+08	5.23494e+08	5.28388e+08	5.21915e+08	4.51906e+08	3.97624e+08	6.01475e+08	6.18014e+08
	VIETNAM	Chloramphenicol And Combinations	6.29363e+06	1.14021e+07	1.03678e+07	8.29107e+06	2.18711e+06	1.32081e+06	1.15881e+06	911508
	VIETNAM	Fluoroquinolones	1.15579e+08	2.4641e+08	2.4759e+08	2.47304e+08	1.89867e+08	1.84039e+08	2.29432e+08	2.45619e+08
	VIETNAM	Glycopeptide Antibact.	576038	631175	750736	1.02345e+06	1.10676e+06	1.10831e+06	1.13054e+06	1.50939e+06
	VIETNAM	Glycylcycline	4895	5705	7335	8740	8405	9450	12971	32187
	VIETNAM	Lipopeptides	46.4286	0	83.9286	0	0	1846.43	9048.21	20796.1
	VIETNAM	Macrolides And Similar Types	1.11844e+08	2.30191e+08	2.46888e+08	2.33282e+08	2.13671e+08	2.24062e+08	2.98103e+08	2.73164e+08
	VIETNAM	Medium And Narrow Spectrum Penicillins	1.52243e+07	2.68606e+07	2.70165e+07	2.75513e+07	2.54641e+07	2.41134e+07	2.32569e+07	2.26225e+07
	VIETNAM	Other Antibacterials	20110	28849.7	41956.3	37287.3	34707.7	41194	89900	61091.3
	VIETNAM	Oxazolidinones	223956	438116	472307	1.08155e+06	791370	673625	617897	839308
	VIETNAM	Penems And Carbapenems	2.14096e+06	2.08774e+06	2.61809e+06	3.22471e+06	3.40925e+06	2.27317e+06	3.3104e+06	4.14321e+06
	VIETNAM	Phosphonics	263172	397802	327961	499407	372780	383815	492572	850345
	VIETNAM	Tetracyclines And Combinations	7.27429e+07	1.60783e+08	148067868	1.29777e+08	1.49674e+08	1.0497e+08	1.13998e+08	1.17704e+08
	VIETNAM	Trimethoprim And Similar Formulations	3.26341e+07	7.35595e+07	7.55689e+07	6.08614e+07	5.65208e+07	6.59539e+07	6.26632e+07	6.58835e+07
	WEST AFRICA	TOTAL	3.62835e+08	3.68412e+08	4.15861e+08	3.91077e+08	4.1589e+08	4.93179e+08	4.98459e+08	7.30078e+08
	WEST AFRICA	Aminoglycosides	686337	730482	553770	621325	583911	743739	738164	1.50924e+06
	WEST AFRICA	Broad Spectrum Penicillins	1.59729e+08	1.66238e+08	1.65965e+08	1.74941e+08	1.83663e+08	2.14194e+08	2.31342e+08	2.36136e+08
	WEST AFRICA	Cephalosporins	1.74109e+07	1.95249e+07	2.28601e+07	2.54732e+07	2.67746e+07	3.59863e+07	4.04212e+07	4.47508e+07
	WEST AFRICA	Chloramphenicol And Combinations	2.9225e+06	2.55785e+06	2.43179e+06	2.31194e+06	2.02567e+06	2.27257e+06	2.21407e+06	2205503
	WEST AFRICA	Fluoroquinolones	6.07992e+07	6.54228e+07	1.08607e+08	6.89338e+07	7.94588e+07	8.87381e+07	6.08519e+07	2.77202e+08
	WEST AFRICA	Glycopeptide Antibact.	316.5	2.3	1754.45	2176.9	1670.5	2210.6	633.2	800.45
	WEST AFRICA	Macrolides And Similar Types	2.60976e+07	2.62696e+07	3.01834e+07	3.39828e+07	3.50393e+07	4.90783e+07	5.00633e+07	5.105e+07
	WEST AFRICA	Medium And Narrow Spectrum Penicillins	1.50475e+07	1.43924e+07	1.54322e+07	1.54817e+07	1.4433e+07	1.71595e+07	1.96037e+07	2.14541e+07
	WEST AFRICA	Monobactams	16.25	15.25	6.75	13.5	0.25	0	0	0
	WEST AFRICA	Other Antibacterials	246026	220427	234989	235723	243617	260019	250428	246875
	WEST AFRICA	Penems And Carbapenems	45481.6	47654.9	55319.7	64139.5	76326.3	99703.8	101166	112990
	WEST AFRICA	Tetracyclines And Combinations	34747545	3.8271e+07	3.94029e+07	4.238e+07	4.38079e+07	5.02169e+07	5.47056e+07	5.59551e+07
	WEST AFRICA	Trimethoprim And Similar Formulations	45102469	34737593	3.01329e+07	2.66493e+07	29782446	3.44281e+07	38167059	39454041
